# Supplementary material for: METTL3 mediates chemoresistance by enhancing AML homing and engraftment via ITGA4
Source: Leukemia. 2022 Oct 20;36(11):2586–95. doi: 10.1038/s41375-022-01696-w (PMC9613467; doi:10.1038/s41375-022-01696-w)
Supplement: Supplementary file 2 — Supplementary Table 1 [file 41375_2022_1696_MOESM2_ESM.xlsx]

## Sheet: up
logFC	AveExpr	t	P.Value	adj.P.Val	B
CXCL8	20748.1	30774.2	2.30948	0.0216821	1	-3.34725
IL1B	7298.07	6876.84	2.12007	0.0349247	1	-3.71551
MCL1	6196.56	30806.1	2.41627	0.0163532	1	-3.12634
VIM	5324.98	31423.5	2.34597	0.019711	1	-3.27283
HLA-DRA	4972.42	13438.5	2.68572	0.00769184	1	-2.52688
CD74	4770.61	18280.7	2.5289	0.0120201	1	-2.88308
JUN	3253.58	8721.22	2.4946	0.0132163	1	-2.95827
FOSB	3206.27	7900.37	2.53305	0.0118818	1	-2.8739
KLF6	3058.87	16144	2.13629	0.0335677	1	-3.68517
HSPA8	2812.24	11225.7	2.68863	0.00762702	1	-2.52009
EREG	2713.94	4275.28	2.45802	0.0146077	1	-3.0374
PTGS2	2587.31	2697.44	2.27314	0.0238146	1	-3.42026
ANKRD28	2581.17	13696.7	3.42481	0.000712272	1	-0.580855
NFKBIZ	2520.29	8752.16	2.19917	0.0287258	1	-3.56541
RNU1-4	2227.46	9798.24	2.13425	0.0337356	1	-3.689
TRA2B	2150.93	13626.1	3.10385	0.00211608	1	-1.47939
HLA-DPB1	991.297	2633.02	3.09265	0.00219464	1	-1.50927
HUWE1	978.968	8502.29	1.97775	0.048988	1	-3.97225
PPP1R15B	973.91	6047.13	2.10246	0.0364521	1	-3.74822
HNRNPC	951.331	10861.9	2.44638	0.0150769	1	-3.06234
ITGA5	938.579	3978.88	2.45993	0.0145318	1	-3.03329
NRIP1	919.995	5678.99	2.21923	0.0273136	1	-3.52649
FAM30A	914.776	2057.17	2.93784	0.00359437	1	-1.91213
RUNX1	910.805	4817.34	3.06534	0.00239766	1	-1.58173
LOC100506403	910.805	4817.34	3.06534	0.00239766	1	-1.58173
HLA-DRB5	799.092	1816.19	2.81026	0.00531747	1	-2.22967
XBP1	791.732	4910.47	3.65556	0.000309109	1	0.114519
RPS13	745.006	9212.75	1.99954	0.0465657	1	-3.93406
SERPINB9	731.202	841.745	2.21424	0.0276596	1	-3.53621
NCOA7	714.483	1718.03	3.03633	0.00263213	1	-1.65804
CIITA	708.462	1604.69	3.5528	0.000450695	1	-0.200211
ADGRE5	708.075	4327.12	2.27205	0.0238809	1	-3.42242
TRAF1	704.724	896.686	2.6263	0.00913156	1	-2.66423
DNAJA1	704.521	3512.24	2.66442	0.00818266	1	-2.57646
GOLGA8A	687.903	2099.75	3.37991	0.00083368	1	-0.711387
DUSP5	685.648	1123.72	2.45734	0.0146347	1	-3.03885
MIR155HG	673.142	614.594	2.65914	0.00830856	1	-2.58869
TNFAIP8	670.77	1663.49	2.31766	0.021226	1	-3.33067
EMP1	654.375	1722.29	2.32304	0.0209303	1	-3.31973
H2BC8	646.947	2137.93	2.00937	0.0455061	1	-3.91669
ITPR1	639.99	4144.03	3.78426	0.000190469	1	0.519931
NR4A3	634.722	1136.83	1.99309	0.0472713	1	-3.9454
IL6	632.508	472.136	2.00611	0.0458559	1	-3.92247
ATF3	614.296	2015.41	2.37885	0.0180718	1	-3.20483
GOLGA8B	605.617	2195.06	2.91376	0.00387414	1	-1.97306
SNHG1	595.133	2432.68	2.35935	0.019029	1	-3.24528
ANTXR2	563.148	3345.21	2.86354	0.00452262	1	-2.09865
ITM2C	549.723	1849.18	2.38547	0.0177569	1	-3.19105
TAGLN2	548.648	6098.48	1.9781	0.0489482	1	-3.97164
GNA15	546.711	3265.36	2.01285	0.0451369	1	-3.91054
ARAP2	544.902	2420.36	2.33716	0.0201721	1	-3.29091
TMEM107	543.198	1601.98	2.85689	0.00461551	1	-2.11513
DUSP2	541.186	971.837	2.51914	0.0123502	1	-2.90458
ARL5B	535.704	2958.53	2.32891	0.020612	1	-3.30776
LSP1	530.33	1707.73	2.37592	0.0182131	1	-3.21094
ST3GAL1	526.956	2355.05	2.25737	0.0247953	1	-3.45158
SATB1	524.672	4654.76	2.63418	0.0089277	1	-2.64619
GLS	516.564	4737.4	2.64255	0.00871561	1	-2.62696
CLIC4	513.021	1652.73	3.61538	0.000358578	1	-0.00949059
SLC9A7	512.592	2048.41	3.6325	0.000336663	1	0.0431711
WDFY2	511.816	3279.48	2.53199	0.011917	1	-2.87625
SRSF3	510.262	6898	2.36234	0.0188795	1	-3.2391
RPS6KA3	509.043	3292.31	3.51935	0.000508604	1	-0.300894
PLSCR1	501.436	1236.12	2.6467	0.00861223	1	-2.61742
ADAM28	497.586	2209.11	2.90626	0.00396525	1	-1.99195
CXCL3	495.403	487.412	2.12731	0.034313	1	-3.70199
JUND	495.235	3727.65	2.03999	0.0423378	1	-3.86209
PNN	494.667	4031.47	2.70304	0.00731262	1	-2.48631
SRSF7	489.184	3249.36	2.71302	0.00710181	1	-2.46281
PRTN3	483.3	684.85	2.36938	0.0185312	1	-3.22452
IFI16	482.405	1500.44	2.72638	0.0068283	1	-2.43125
ABCC1	476.501	2861.83	2.5147	0.0125029	1	-2.91432
TRPS1	474.007	1090.22	2.69194	0.00755378	1	-2.51235
INTS6	473.489	2038.5	3.77736	0.000195544	1	0.497879
ATP2B1-AS1	471.343	1129.35	2.3344	0.0203186	1	-3.29656
JCHAIN	464.283	920.05	3.09731	0.00216159	1	-1.49683
SVIL	463.153	1332.11	2.88083	0.00428903	1	-2.05566
MAT2A	463.055	3594.44	2.20796	0.0280994	1	-3.5484
NR3C1	451.533	4032.83	2.10733	0.0360237	1	-3.7392
ELANE	441.268	671.707	2.44762	0.0150262	1	-3.05968
SAMD9L	440.237	1094.84	2.01323	0.0450966	1	-3.90986
APP	439.015	659.036	3.34752	0.000932996	1	-0.804607
TAGAP	418.254	1742.11	2.052	0.0411475	1	-3.84046
HLA-DMA	418.044	1468.31	3.35072	0.000922693	1	-0.795415
NFKBID	417.07	1265.28	2.37694	0.0181635	1	-3.20881
STAT4	406.429	677.047	2.68034	0.0078134	1	-2.53945
RIPK2	403.245	2225.52	2.28226	0.0232628	1	-3.40204
ALCAM	401.937	2243.4	2.44748	0.0150322	1	-3.06
KCNQ1OT1	401.513	1713.09	2.734	0.00667644	1	-2.41316
DAPK1	399.122	1280.77	3.25252	0.00129137	1	-1.07322
HLA-DQA1	396.494	554.081	3.21447	0.00146791	1	-1.17884
CMAHP	395.931	2365.25	2.44409	0.015171	1	-3.06724
DOCK1	393.006	493.593	3.61846	0.000354537	1	-2.89e-05
CLEC2B	391.189	1597.15	3.16488	0.00173159	1	-1.31477
CD109	391.161	675.068	3.78817	0.000187645	1	0.53246
CLU	386.573	967.793	2.23082	0.0265257	1	-3.50385
IGHM	385.079	1307.54	2.3522	0.0193907	1	-3.26002
HEATR5B	382.481	2453.38	3.44931	0.000653208	1	-0.508979
GUCY1A1	381.372	901.443	2.63504	0.00890568	1	-2.64421
CTSC	378.087	3058.79	2.47938	0.0137802	1	-2.99133
SLC5A3	378.041	1617.18	2.8681	0.00445997	1	-2.08735
RUNX2	369.705	1861.89	3.01082	0.00285558	1	-1.7246
PLXND1	357.718	2022.15	2.66461	0.0081782	1	-2.57602
DSE	347.848	789.296	3.58108	0.00040661	1	-0.114391
SEPTIN11	346.6	1617.27	3.08982	0.00221489	1	-1.51679
TRAM1	346.141	4173.19	2.14909	0.0325282	1	-3.66105
RRBP1	345.666	2449.92	2.03591	0.0427488	1	-3.86941
COBLL1	341.973	475.698	1.97947	0.0487926	1	-3.96925
MEF2C	338.734	1532.14	2.8669	0.0044763	1	-2.09031
MRC1	337.548	332.321	2.44045	0.0153211	1	-3.07501
RNASEH2B	330.966	2929.53	2.69941	0.0073908	1	-2.49485
NUP58	330.178	2541.4	2.00236	0.0462601	1	-3.92909
MAFF	328.018	1369.88	2.01964	0.0444226	1	-3.89848
SNHG15	326.73	1199.17	3.14244	0.00186473	1	-1.37563
TFPI	326.387	1736.01	2.00642	0.0458221	1	-3.92191
PDE7A	320.47	2093.88	2.13363	0.033787	1	-3.69016
IRAK2	319.97	500.617	2.08283	0.0382205	1	-3.78435
SPARC	319.967	402.637	3.87205	0.000135856	1	0.803617
SOCS2	318.981	427.572	3.01094	0.00285452	1	-1.7243
LMO2	318.556	1704.05	3.01611	0.00280784	1	-1.71084
STON2	315.568	970.113	2.07096	0.039326	1	-3.80606
EDEM1	315.507	3476.73	2.13599	0.0335922	1	-3.68573
SNHG5	312.549	2621.61	2.0599	0.0403796	1	-3.82616
DDX58	311.99	592.115	2.03036	0.043314	1	-3.87936
SNORA79B	311.989	1408.5	2.41554	0.0163856	1	-3.1279
MYO18A	309.52	2613.53	2.1533	0.0321928	1	-3.6531
RPS16	304.3	2431.76	2.00936	0.0455073	1	-3.91671
IRF7	302.795	660.718	2.35027	0.0194897	1	-3.264
CALCRL	302.36	318.05	3.57747	0.000412006	1	-0.125387
JAG1	298.36	1286.94	2.14503	0.0328552	1	-3.66872
BAALC	294.38	382.444	2.74691	0.00642644	1	-2.38245
TXN	294.214	1750.45	3.4512	0.000648841	1	-0.503406
ARHGAP25	292.257	1439.9	2.74678	0.00642877	1	-2.38274
B3GNT5	290.948	1498.04	1.98199	0.0485084	1	-3.96485
CYFIP2	289.633	1751.94	1.98706	0.0479397	1	-3.95597
PURB	282.763	2475.38	2.54092	0.0116242	1	-2.8565
LRRFIP2	280.306	2643.06	2.45124	0.0148793	1	-3.05193
SRC	279.007	477.034	2.18257	0.0299408	1	-3.59734
BMF	272.636	1042.05	2.3725	0.018379	1	-3.21805
CD82	271.975	1838.31	2.15582	0.0319937	1	-3.64833
PFKP	271.402	1499.49	2.88648	0.00421511	1	-2.04156
PPP1R10	270.283	1067.95	3.34618	0.000937321	1	-0.808436
IER2	268.366	1243.2	1.97192	0.0496539	1	-3.98241
NR4A1	266.607	625.847	2.45465	0.0147424	1	-3.04464
WDFY4	266.099	2303.42	2.10499	0.0362288	1	-3.74353
FOXP1	264.236	3412.85	2.3932	0.017395	1	-3.17488
ITGB8	263.173	355.551	2.04507	0.0418305	1	-3.85295
KTN1	261.819	4356.49	2.28684	0.02299	1	-3.39286
ELMO1	260.092	3132.92	2.01723	0.044675	1	-3.90276
PIM2	260.015	932.72	2.9837	0.00311216	1	-1.7948
WDR74	259.739	1067.5	2.03764	0.0425744	1	-3.86631
IDS	259.346	1989.2	3.06393	0.0024086	1	-1.58545
THBD	258.175	402.428	2.40952	0.0166521	1	-3.14059
MAP1A	257.959	605.855	2.95296	0.0034283	1	-1.87363
RFTN1	253.749	903.417	3.44385	0.000665948	1	-0.525023
RBM14	253.618	1697.83	2.52596	0.0121187	1	-2.88957
COL24A1	253.088	1004.84	2.3442	0.0198031	1	-3.27648
ACTN4	249.852	3161.48	2.20075	0.0286123	1	-3.56236
CERS6	249.818	1895.64	2.70568	0.00725627	1	-2.4801
TGFBR1	249.009	2131.71	2.26661	0.0242164	1	-3.43325
SCN9A	246.7	304.402	1.98644	0.0480088	1	-3.95706
HIP1	241.506	946.001	2.45074	0.0148995	1	-3.05301
N4BP2L2	240.27	3866.93	2.26337	0.0244178	1	-3.43968
SRSF2	239.056	2855.58	1.97746	0.0490207	1	-3.97276
FTX	238.156	1719.19	2.26881	0.02408	1	-3.42886
CHST11	234.133	2159.64	2.24359	0.0256806	1	-3.47878
PLCB1	232.523	1264.44	2.97288	0.00322026	1	-1.82264
KSR1	230.546	727.804	3.74137	0.00022415	1	0.383449
SSBP2	228.981	1532.31	1.99814	0.0467181	1	-3.93652
RNU2-63P	228.776	485.402	2.70708	0.00722664	1	-2.47681
LPIN1	228.679	1351.72	2.83165	0.00498422	1	-2.17734
AKT3	228.046	466.42	2.75322	0.0063071	1	-2.36736
SLC2A5	227.647	531.075	3.18904	0.00159808	1	-1.24878
LPXN	225.77	1098.94	2.25076	0.0252168	1	-3.46466
GPR174	225.045	930.24	2.00722	0.0457366	1	-3.9205
ZC3H12C	224.881	448.621	3.60049	0.000378739	1	-0.0551512
PPA1	223.804	1600.42	2.31832	0.0211898	1	-3.32934
PLAGL1	223.65	1119.54	3.47139	0.000603915	1	-0.44378
CASP4	222.814	1745.49	2.49852	0.0130744	1	-2.94973
CHMP1B	222.544	1870.24	2.2781	0.0235127	1	-3.41034
SCRN1	221.908	357.491	3.15712	0.00177661	1	-1.33586
APPL1	219.718	3173.23	2.07027	0.0393912	1	-3.80732
SLC12A7	216.265	794.073	2.74857	0.00639474	1	-2.37847
SPNS3	215.738	739.094	2.73028	0.00675012	1	-2.42199
DNAJC1	212.732	1353.71	2.46924	0.0141676	1	-3.01324
RNF145	210.973	1007.14	2.27849	0.0234897	1	-3.40958
GCH1	207.927	711.046	2.21824	0.0273823	1	-3.52843
PRDM8	207.745	515.192	3.14484	0.00185005	1	-1.36914
ZNF445	207.405	1327.94	2.3687	0.0185649	1	-3.22594
GNA12	205.389	1167.32	2.00316	0.0461731	1	-3.92767
HOPX	204.653	232.049	2.85992	0.00457297	1	-2.10762
FCER1A	203.976	329.305	2.76253	0.00613495	1	-2.34506
SCARNA9	203.943	1888.4	2.03956	0.0423807	1	-3.86286
SCARNA9L	203.943	1888.4	2.03956	0.0423807	1	-3.86286
ABHD17C	202.369	431.407	2.75078	0.00635304	1	-2.3732
ANKRD36B	200.773	1973.45	2.18294	0.0299132	1	-3.59663
HLA-DMB	200.493	797.202	2.11284	0.0355446	1	-3.72897
BEND4	99.9334	122.662	2.88441	0.00424206	1	-2.04673
BANP	99.6027	398.546	2.39502	0.0173105	1	-3.17106
CRIM1	99.5958	443.668	2.20296	0.0284539	1	-3.55807
ERCC6L2	98.9697	1095.3	2.44927	0.0149595	1	-3.05617
RHPN1	98.6025	350.107	2.25415	0.0249998	1	-3.45796
GLO1	97.8017	925.831	2.10861	0.0359119	1	-3.73682
KCTD3	97.7811	749.206	2.59279	0.0100461	1	-2.7404
RNVU1-4	97.6986	263.22	3.1652	0.00172974	1	-1.31389
RNVU1-20	97.6986	263.22	3.1652	0.00172974	1	-1.31389
THUMPD3-AS1	96.7045	898.067	3.17936	0.00165038	1	-1.27527
LRRK1	96.3959	893.486	2.32899	0.020608	1	-3.30761
RPAP2	96.2466	1033.12	2.12032	0.0349035	1	-3.71505
OVCH1-AS1	95.282	322.775	2.15485	0.0320699	1	-3.65016
DNM1	95.1462	256.654	2.76308	0.00612503	1	-2.34376
CD80	94.7996	108.614	2.29876	0.0222934	1	-3.36891
ERO1B	94.71	588.871	2.98644	0.00308529	1	-1.78773
RAB11A	94.4986	1529.12	2.04052	0.0422849	1	-3.86114
ALG13	94.2076	1085.29	2.14997	0.032458	1	-3.65939
LIF	93.7399	105.138	2.32232	0.02097	1	-3.3212
NRP1	93.7017	91.1512	2.90112	0.00402889	1	-2.00488
TM4SF1	93.4333	112.535	3.35411	0.000911932	1	-0.785703
DCHS1	93.2562	141.162	2.54822	0.0113895	1	-2.8403
TTC28	93.2184	303.734	2.82682	0.00505777	1	-2.18919
CREM	92.5684	357.164	2.01329	0.0450896	1	-3.90974
RNU2-57P	92.5659	395.231	2.03371	0.042972	1	-3.87336
RNU2-26P	92.0487	402.881	2.00436	0.0460436	1	-3.92555
PRMT2	91.1426	919.028	2.03967	0.0423704	1	-3.86268
N4BP2L1	90.8356	519.474	3.79505	0.00018278	1	0.554495
PHYKPL	89.6828	1132.84	2.09682	0.0369527	1	-3.75863
TCTEX1D1	89.3245	136.842	2.57787	0.0104791	1	-2.77402
LRP6	89.2901	88.6446	2.57964	0.0104268	1	-2.77004
KANK1	89.039	209.928	2.7366	0.0066254	1	-2.40699
TBRG4	88.9573	825.948	2.63008	0.00903319	1	-2.65557
ZBED5	88.8487	1112.24	2.23938	0.0259565	1	-3.48706
TRBVB	88.7528	188.799	2.99013	0.00304941	1	-1.77819
PSMA6	88.7311	632.891	2.82368	0.00510614	1	-2.19689
ABTB2	88.6268	196.25	2.47317	0.0140165	1	-3.00477
TEX30	88.4579	405.616	2.4405	0.0153193	1	-3.07491
SEC61B	87.4466	939.071	2.16296	0.0314343	1	-3.63478
IL18	87.3781	625.138	2.06515	0.0398762	1	-3.81662
MECOM	87.3199	61.8	2.02916	0.0434367	1	-3.8815
HOMER2	87.291	225.679	1.97024	0.0498466	1	-3.98532
VIM-AS1	87.1095	206.382	2.74436	0.00647511	1	-2.38852
N4BP3	86.5022	168.961	2.35283	0.0193589	1	-3.25873
CFAP20	86.471	521.869	2.09537	0.0370822	1	-3.7613
SHANK3	86.2368	215.976	2.72654	0.00682495	1	-2.43085
NUDT5	85.8403	592.129	2.93906	0.00358073	1	-1.90903
HRH2	83.1243	292.266	2.01249	0.0451745	1	-3.91116
LRRC41	82.8711	1123.95	2.8272	0.005052	1	-2.18827
PRR5L	82.1117	202.842	3.18805	0.00160337	1	-1.2515
MYO1E	82.0326	174.874	2.56621	0.0108289	1	-2.80016
BCL7A	81.3425	468.133	2.03113	0.0432345	1	-3.87797
C1RL	80.4669	487.676	2.89146	0.00415085	1	-2.02909
ATP1B1	80.0011	465.168	2.08044	0.0384409	1	-3.78873
RBM12B	79.5461	738.778	2.6787	0.00785073	1	-2.54328
SNHG12	79.4461	442.068	3.41154	0.000746322	1	-0.619604
CIBAR1	79.372	254.785	3.41269	0.000743317	1	-0.616257
L3MBTL4	79.1748	117.307	3.48021	0.000585229	1	-0.41765
IGFBP2	78.8592	213.582	2.02923	0.043429	1	-3.88137
DHTKD1	78.1323	573.991	2.23706	0.0261098	1	-3.49162
UTP6	77.8807	789.906	2.55849	0.0110665	1	-2.81742
AGAP3	77.6753	281.654	2.09764	0.0368797	1	-3.75713
DAB2	77.2908	265.222	2.54237	0.011577	1	-2.85327
LOC112267931	77.2908	265.222	2.54237	0.011577	1	-2.85327
PWAR5	77.1486	243.813	2.4175	0.0162995	1	-3.12376
RBKS	76.4156	271.771	2.07723	0.0387391	1	-3.79461
ANXA2R	76.0656	325.207	2.33325	0.0203798	1	-3.29891
DUSP22	75.9017	730.555	2.10909	0.0358705	1	-3.73594
RPL17	75.2102	852.406	2.57294	0.0106257	1	-2.78508
MANF	74.7198	313.809	3.57205	0.000420228	1	-0.141864
CABLES1	74.6977	247.699	2.41573	0.0163769	1	-3.12748
TRDMT1	74.4351	437.23	3.73847	0.00022662	1	0.37427
SNORA7B	73.7804	458.383	2.00776	0.0456785	1	-3.91954
PLCXD1	73.4817	629.541	2.25384	0.0250192	1	-3.45856
TRG-AS1	72.3974	247.661	2.43859	0.0153984	1	-3.07898
CPED1	71.6324	89.1595	2.78428	0.00574936	1	-2.29272
ERCC1	71.55	670.859	2.8384	0.00488309	1	-2.16076
RNVU1-3	71.0883	193.726	2.36012	0.0189903	1	-3.24368
LOC102723996	71.0642	196.936	2.58831	0.0101745	1	-2.75053
CPNE2	70.9111	372.345	2.66508	0.0081671	1	-2.57493
KCNK17	70.7772	119.746	3.25826	0.00126651	1	-1.05718
PPP3CC	70.3238	445.689	2.79565	0.00555647	1	-2.26518
MTMR1	70.214	650.161	2.20592	0.0282438	1	-3.55235
CARD11	69.9135	202.387	2.46695	0.0142567	1	-3.01819
C12orf45	68.8244	404.556	2.33985	0.0200306	1	-3.28541
NPDC1	68.7534	127.336	2.62948	0.00904873	1	-2.65695
SPATS2L	68.4674	168.769	2.41458	0.0164279	1	-3.12993
MYO1B	68.2985	141.066	2.23827	0.0260302	1	-3.48925
BMP1	68.1847	340.151	3.52247	0.000502917	1	-0.291531
HPS5	67.9016	819.392	2.49162	0.0133251	1	-2.96476
ORAI1	67.5752	469.667	2.22619	0.0268385	1	-3.51292
TPM2	67.4868	179.36	2.76713	0.00605153	1	-2.33403
ATP11C	66.9302	656.77	2.07064	0.0393561	1	-3.80664
SMG9	66.7064	298.956	3.15011	0.00181817	1	-1.35486
MTHFD1L	66.5867	442.051	2.62217	0.00924019	1	-2.67368
CKB	66.4377	123.383	2.24069	0.0258708	1	-3.4845
GAS6	66.3952	163.421	3.46534	0.000617067	1	-0.461687
AIMP1	66.3005	936.494	2.19608	0.0289486	1	-3.57137
LRCH3	66.2358	732.799	2.25685	0.0248279	1	-3.4526
PTP4A3	66.2344	143.284	2.8805	0.0042933	1	-2.05647
GOLGA8R	66.0739	427.046	2.01761	0.0446352	1	-3.90209
CYB5B	65.9611	466.849	2.51544	0.0124773	1	-2.9127
SH3RF1	65.5311	381.081	2.62929	0.00905378	1	-2.65739
ACOT11	65.3155	292.421	2.72117	0.00693389	1	-2.44359
EPAS1	65.1093	124.252	2.06201	0.0401771	1	-3.82234
CLEC10A	64.994	70.7569	1.99901	0.0466231	1	-3.93499
OBSL1	64.5793	264.19	1.98165	0.0485463	1	-3.96544
LOC100288175	64.2211	127.634	2.17648	0.0303982	1	-3.60901
ME3	64.1052	300.769	2.1199	0.0349397	1	-3.71584
C2CD2	63.9455	276.877	3.08002	0.00228648	1	-1.54285
GRAMD1A	63.9187	543.019	2.27309	0.0238172	1	-3.42034
ZNF302	63.8859	369.996	3.29543	0.00111604	1	-0.952761
LOC100421372	63.7727	648.429	2.82206	0.00513123	1	-2.20085
RSBN1L	63.7195	618.795	2.37708	0.0181569	1	-3.20852
ZSCAN31	63.5246	178.406	2.27607	0.0236361	1	-3.41441
CD200	63.3444	117.401	2.93055	0.00367706	1	-1.93062
BTN2A2	62.6885	276.696	2.51505	0.0124909	1	-2.91356
BACE1	62.5954	255.942	2.95573	0.00339873	1	-1.86657
ZBTB46	62.3356	267.801	2.54885	0.0113694	1	-2.83889
SV2A	62.1201	231.172	2.70815	0.00720402	1	-2.47429
OSBPL1A	62.0769	277.712	2.27049	0.0239765	1	-3.42552
KATNBL1	62.0733	400.112	2.44669	0.0150644	1	-3.06168
DENND6B	61.9386	266.54	3.65519	0.000309539	1	0.113358
GGT5	61.9085	105.206	3.83042	0.000159585	1	0.668386
CBWD2	61.8979	761.489	1.97526	0.0492711	1	-3.97659
SLC35C2	61.8722	545.026	3.55291	0.000450513	1	-0.199874
RASAL3	61.4891	617.687	2.11916	0.0350022	1	-3.71721
METTL3	61.1742	1073.18	1.97038	0.0498308	1	-3.98508
CISH	61.1602	176.834	2.74679	0.00642871	1	-2.38273
ASTL	60.5817	75.5638	2.03475	0.0428663	1	-3.87149
BLNK	60.3703	65.2529	2.54876	0.0113723	1	-2.8391
PCBP1-AS1	60.2028	705.421	1.98002	0.0487307	1	-3.96829
CBWD5	59.9814	623.752	2.70472	0.00727673	1	-2.48236
NSUN6	59.9657	462.004	2.60997	0.00956746	1	-2.70146
NYNRIN	59.7144	193.412	2.41007	0.0166278	1	-3.13944
SH3TC2	59.5407	152.705	2.13036	0.0340583	1	-3.69629
UBE2E2	58.8911	380.268	2.43119	0.0157094	1	-3.09473
PITPNB	58.7638	937.56	2.19448	0.0290646	1	-3.57445
GEM	58.6575	66.8565	2.18943	0.0294335	1	-3.58417
RPL36A	58.5151	522.899	2.50708	0.0127692	1	-2.93103
TRIM5	58.4148	327.581	2.44836	0.0149961	1	-3.0581
ST7L	58.2765	517.637	2.79814	0.00551508	1	-2.25914
ENTPD7	57.1068	465.225	2.04533	0.0418049	1	-3.85249
NRXN2	57.0169	103.523	3.69281	0.000269061	1	0.230554
CEP43	56.7379	325.614	2.47433	0.013972	1	-3.00225
ZNF780B	55.6442	296.087	2.27626	0.0236242	1	-3.41402
RCN1	55.2315	501.545	2.42877	0.0158122	1	-3.09987
TOB2	55.1869	463.629	2.3836	0.0178453	1	-3.19494
SEC61A2	54.9648	447.166	2.17885	0.0302194	1	-3.60447
ZSCAN30	54.7827	304.701	2.86566	0.00449344	1	-2.09341
SRP54	54.3667	736.772	2.00262	0.0462316	1	-3.92863
EXOC2	54.2919	648.093	2.45655	0.0146663	1	-3.04056
NUDCD1	54.1417	310.551	2.28182	0.0232892	1	-3.40292
TAFA2	54.0067	375.864	2.51293	0.0125643	1	-2.91821
SLC50A1	53.4078	385.296	2.78056	0.00581361	1	-2.30169
TRBV27	53.3845	116.656	2.78646	0.00571182	1	-2.28743
HEMK1	53.138	392.039	2.00296	0.0461953	1	-3.92803
HADH	52.5093	444.703	2.15489	0.032067	1	-3.65009
ARL14EP	52.4239	492.952	2.713	0.0071022	1	-2.46286
LINC00515	52.3547	55.0236	2.66386	0.00819598	1	-2.57776
FAAH	51.9637	204.643	2.82385	0.00510354	1	-2.19648
SCAPER	51.9065	737.532	2.02778	0.0435783	1	-3.88396
ANKRD26	51.0133	342.109	2.70592	0.00725126	1	-2.47954
C2orf92	50.5775	164.28	2.22914	0.0266387	1	-3.50714
PCED1A	50.4498	429.679	2.36199	0.0188967	1	-3.23981
TMEM106A	50.0566	351.74	2.52846	0.0120346	1	-2.88404
CCDC18	49.9939	639.925	2.1702	0.0308759	1	-3.621
PDGFRB	49.993	80.6477	2.0202	0.0443632	1	-3.89747
DTWD1	49.9754	412.853	2.69848	0.00741078	1	-2.49701
TIFA	49.928	320.694	2.01432	0.0449812	1	-3.90793
MRPL57	49.899	431.974	2.42655	0.0159072	1	-3.10458
ADGRL3	49.8839	49.1416	3.12196	0.00199443	1	-1.43083
BHLHE41	49.7887	72.3588	1.98678	0.0479715	1	-3.95647
CARMIL2	49.4885	314.104	2.02816	0.043539	1	-3.88328
MREG	49.4463	66.1581	3.75099	0.000216145	1	0.41392
INTS13	49.3501	602.692	2.05198	0.041149	1	-3.84049
MIR3142HG	49.0695	91.8356	2.40417	0.0168923	1	-3.15185
EOLA1	48.9504	246.557	2.45725	0.0146384	1	-3.03905
LOC105369147	48.939	81.1741	2.90257	0.00401081	1	-2.00123
LOC100129844	48.8798	129.457	2.77123	0.00597795	1	-2.32417
S100Z	48.8179	191.214	2.38244	0.0179002	1	-3.19735
HLA-DQB2	48.6767	85.028	2.27784	0.0235287	1	-3.41087
RDH13	48.3183	234.699	2.08283	0.038221	1	-3.78436
STARD4-AS1	48.044	233.945	2.13962	0.0332947	1	-3.67891
CHMP5	47.9801	502.192	1.98827	0.0478048	1	-3.95385
HSPB1	47.7891	139.99	2.38205	0.017919	1	-3.19818
PTPRM	47.6875	73.6069	2.68074	0.00780426	1	-2.53851
PLPP5	47.6021	484.942	2.72647	0.00682653	1	-2.43104
C1RL-AS1	47.5836	291.304	2.59918	0.00986559	1	-2.72594
NRP2	47.4819	72.9906	2.0625	0.0401294	1	-3.82143
LOC100506606	47.3972	123.572	3.32377	0.00101269	1	-0.872425
AR	47.3541	44.3411	3.03775	0.00262021	1	-1.65433
LRP5	47.2374	181.863	2.74062	0.00654723	1	-2.39744
FLJ37453	47.1315	165.697	2.66818	0.00809401	1	-2.56773
INVS	47.1102	634.861	2.02912	0.0434408	1	-3.88157
PALD1	46.7521	120.47	2.07533	0.0389162	1	-3.79809
BIVM	46.7485	203.412	2.52819	0.0120435	1	-2.88463
ZCCHC14	46.7042	250.62	2.27334	0.0238023	1	-3.41986
KRIT1	46.5295	902.436	2.10449	0.0362725	1	-3.74445
BLMH	45.9793	676.076	1.98081	0.0486408	1	-3.9669
IAH1	45.8092	533.246	3.08106	0.00227877	1	-1.54009
MAP7D3	45.7866	425.952	2.44834	0.014997	1	-3.05815
GMPPB	45.697	273.03	2.30724	0.0218089	1	-3.35179
PLA2G6	45.5369	272.365	2.9173	0.00383181	1	-1.96414
EMSY	45.1591	531.675	2.12191	0.0347682	1	-3.71208
VSIG10	44.6367	117.75	3.49012	0.000564859	1	-0.38819
GPX3	44.614	124.235	2.63787	0.00883349	1	-2.6377
CALN1	44.6125	103.549	2.32166	0.021006	1	-3.32254
WHRN	44.6035	114.086	2.64608	0.00862744	1	-2.61883
LOC399900	44.4114	116.108	2.02102	0.0442784	1	-3.89602
SNRPN	44.2705	150.493	2.29687	0.0224021	1	-3.3727
ZNF70	44.1762	304.608	2.14674	0.0327168	1	-3.66549
SNAI1	44.0547	58.4041	2.63954	0.00879142	1	-2.63389
FAM124B	43.9133	218.663	2.06809	0.0395967	1	-3.81127
PHGDH	43.8227	162.154	2.17503	0.030508	1	-3.61178
JRKL	43.7209	176.963	3.39415	0.000793246	1	-0.670176
ZNF674-AS1	43.6823	196.683	2.35383	0.0193077	1	-3.25666
CP	43.5936	99.3001	2.18385	0.0298456	1	-3.59489
RAB13	43.5218	197.307	2.44435	0.0151603	1	-3.06669
PEF1	43.4235	611.232	2.29229	0.0226692	1	-3.38193
RAB7B	43.416	133.681	2.00058	0.046453	1	-3.93223
SDCBP2-AS1	43.1713	253.696	3.51161	0.000522966	1	-0.324074
SDHC	43.1453	517.657	2.25908	0.0246869	1	-3.44818
APOBEC3G	42.9933	320.825	2.17701	0.0303577	1	-3.60798
LOC101927851	42.9556	126.453	2.13788	0.0334366	1	-3.68217
SLC35G2	42.7406	84.5044	2.89807	0.00406704	1	-2.01253
ZNF397	42.6368	310.293	2.48098	0.0137198	1	-2.98786
BCAR3	42.5507	83.7031	2.68815	0.00763771	1	-2.52122
MIG7	42.5507	83.7031	2.68815	0.00763771	1	-2.52122
ASS1P1	42.4671	125.391	3.41028	0.000749616	1	-0.623257
DSG2	42.3394	51.2363	2.30494	0.021939	1	-3.35643
ETHE1	42.2206	275.428	3.66817	0.00029496	1	0.153689
TCTN3	42.0318	399.12	2.00723	0.0457351	1	-3.92048
EMILIN1	41.9696	86.8481	2.62666	0.00912224	1	-2.66341
ADGRL1	41.9059	144.195	3.45051	0.000650427	1	-0.505435
SEPHS2	41.8434	498.36	2.02989	0.0433615	1	-3.88019
NTRK1	41.525	100.516	2.00746	0.0457109	1	-3.92008
C12orf57	41.405	281.315	2.20663	0.0281933	1	-3.55097
IDH3A	41.2751	329.133	3.13684	0.0018994	1	-1.39076
ZDHHC13	41.0819	232.389	2.80383	0.00542155	1	-2.24533
TPD52	40.8644	156.156	2.14416	0.032925	1	-3.67035
FAM171A1	40.8323	35.7073	2.11299	0.0355317	1	-3.72869
DYNC2I1	40.8189	329.362	2.71738	0.00701155	1	-2.45254
ABCA6	40.6891	50.3257	2.19626	0.0289351	1	-3.57101
ROBO3	40.5905	106.843	2.80298	0.00543548	1	-2.2474
AMZ1	40.4393	146.518	2.62512	0.00916256	1	-2.66694
SLC8A3	40.3728	81.43	2.43788	0.0154282	1	-3.0805
AHNAK2	40.2806	86.547	2.17633	0.0304091	1	-3.60928
DPP4	40.2691	61.2921	2.26229	0.0244855	1	-3.44183
METTL21A	39.7501	319.794	3.21511	0.00146475	1	-1.17706
LPO	39.7283	98.6054	2.1811	0.0300505	1	-3.60015
TNFSF4	39.6356	100.586	2.99987	0.00295674	1	-1.75302
SPAG1	39.5541	277.458	2.37821	0.0181024	1	-3.20616
IGSF9	39.3576	96.7293	2.25266	0.0250947	1	-3.46089
LINC00205	39.241	148.765	3.44166	0.000671132	1	-0.531463
APOL4	39.1836	45.9485	2.9586	0.00336821	1	-1.85923
ZBTB25	39.077	468.422	1.98924	0.0476974	1	-3.95216
RAD51D	38.8609	309.052	2.58956	0.0101385	1	-2.7477
ZNF514	38.7866	312.911	2.11399	0.0354458	1	-3.72684
PATL2	38.7806	230.283	2.09652	0.0369795	1	-3.75919
NOTCH3	38.7581	55.2487	2.36918	0.0185411	1	-3.22493
F2RL1	38.7043	44.412	3.72359	0.0002397	1	0.327271
CSTF3	38.5179	326.116	2.13861	0.0333772	1	-3.68081
TCAIM	38.3095	307.189	2.18737	0.0295851	1	-3.58813
SUPT3H	38.2654	211.264	3.31608	0.00103981	1	-0.894283
LOC100129917	38.2291	136.961	2.52046	0.0123051	1	-2.90168
RASD1	38.0444	60.9616	2.83224	0.00497538	1	-2.17591
SNORA5C	37.7465	265.715	1.99693	0.0468504	1	-3.93866
FAM171B	37.7032	45.7521	3.50253	0.000540296	1	-0.351204
KRCC1	37.4612	153.284	2.49747	0.0131122	1	-2.95202
NSRP1	37.4272	478.117	2.18012	0.0301243	1	-3.60204
ENAH	37.1893	64.1345	2.21904	0.0273273	1	-3.52687
ETFRF1	37.178	332.414	2.48831	0.0134468	1	-2.97196
RARA-AS1	36.6623	120.398	2.6922	0.00754794	1	-2.51173
NIT1	36.3776	247.668	3.09021	0.0022121	1	-1.51576
TIMMDC1	36.085	335.064	1.99223	0.0473667	1	-3.94692
EIF2AK3-DT	35.9413	90.9412	2.17166	0.0307642	1	-3.61822
ANKRD42	35.7124	310.016	2.03357	0.0429866	1	-3.87361
NT5E	35.6188	60.2415	2.79199	0.00561788	1	-2.27405
RPSAP47	35.6068	183.096	2.50816	0.0127312	1	-2.92866
ZBTB48	35.3878	398.377	2.39202	0.0174496	1	-3.17734
METTL23	35.3144	275.966	2.99904	0.0029645	1	-1.75516
CRISPLD1	35.1541	189.156	2.06628	0.0397686	1	-3.81457
CCNYL1	34.9526	401.075	1.97233	0.0496059	1	-3.98168
MESD	34.8836	409.348	1.97536	0.0492596	1	-3.97641
POGLUT2	34.7766	93.5014	2.43431	0.0155777	1	-3.08809
TFB1M	34.6933	185.494	2.53015	0.0119781	1	-2.88031
LOC644656	34.6068	134.849	2.48993	0.0133871	1	-2.96844
LOC100506098	34.5205	49.4045	2.67509	0.00793337	1	-2.55167
C1orf216	34.4749	258.57	2.07797	0.0386703	1	-3.79326
NECAB1	34.3457	58.3827	2.06882	0.0395274	1	-3.80994
FAM177B	34.2069	57.3562	2.08578	0.0379499	1	-3.77894
ATP5PBP1	33.8803	137.63	2.71328	0.00709651	1	-2.46221
MYL5	33.8293	195.361	2.56441	0.010884	1	-2.80419
P2RY14	33.7202	117.271	2.31796	0.0212092	1	-3.33005
GPR157	33.7139	59.426	2.29705	0.0223917	1	-3.37234
FAM124A	33.4884	55.7557	2.85158	0.00469106	1	-2.12828
TTC24	33.4181	102.033	2.79375	0.00558834	1	-2.2698
HLA-DQB1-AS1	33.3872	64.2813	2.13466	0.0337017	1	-3.68822
SH3YL1	33.3762	265.106	2.2152	0.0275923	1	-3.53433
SMAD1	33.3529	200.226	2.20607	0.0282328	1	-3.55205
GPRC5C	33.1812	50.7646	2.71297	0.00710297	1	-2.46295
SCD5	33.1592	87.729	3.10289	0.00212265	1	-1.48193
FSTL3	33.0279	108.811	2.47361	0.0139997	1	-3.00382
ADPGK-AS1	32.8557	206.547	2.76001	0.00618122	1	-2.35111
HSPA4L	32.7518	67.0503	2.55178	0.0112765	1	-2.83237
SCYL3	32.653	274.531	2.26735	0.0241704	1	-3.43177
TMEM202-AS1	32.2726	127.742	2.85579	0.00463116	1	-2.11787
UPF3B	32.2415	297.019	2.84982	0.00471629	1	-2.13262
TMEM205	32.1728	238.975	2.18094	0.0300627	1	-3.60047
SLC39A14	32.0545	133.758	2.21021	0.0279412	1	-3.54404
ILF3-DT	32.0034	247.894	2.69255	0.00754022	1	-2.51091
SLC35A2	31.9566	163.918	3.00831	0.00287846	1	-1.73112
CNKSR3	31.809	128.134	2.1171	0.0351784	1	-3.72105
EBF4	31.7788	27.0852	2.08316	0.03819	1	-3.78374
ZFAT	31.748	405.246	2.04216	0.0421202	1	-3.85819
TERF2	31.7322	427.674	2.66903	0.0080741	1	-2.56576
KMO	31.7031	67.7701	2.23752	0.0260797	1	-3.49073
LINC00339	31.6006	152.451	2.80565	0.00539184	1	-2.24089
CDKN1C	31.3699	103.437	2.27079	0.0239582	1	-3.42493
HEXD	31.3552	212.128	2.31057	0.021621	1	-3.34505
C6orf120	31.0789	403.392	2.20983	0.0279677	1	-3.54477
SNORA28	30.819	221.01	2.96259	0.00332628	1	-1.84903
HEXIM2	30.8044	121.858	3.10876	0.0020824	1	-1.46623
MPDZ	30.7658	26.0787	2.26409	0.0243728	1	-3.43825
HDGFL2	30.757	328.734	2.38592	0.0177354	1	-3.19009
ASH1L-AS1	30.7453	142.759	3.03705	0.00262606	1	-1.65615
BSPRY	30.6673	158.04	2.16955	0.0309252	1	-3.62223
MDGA1	30.5156	83.6991	2.41356	0.0164729	1	-3.13208
ASCC1	30.4857	296.202	2.16195	0.0315128	1	-3.6367
RECQL5	30.4155	333.528	2.22419	0.0269743	1	-3.51682
DXO	30.2256	246.746	3.25676	0.00127296	1	-1.06138
ACSF2	30.084	170.357	2.98656	0.00308406	1	-1.78741
HYMAI	30.0596	131.089	3.50627	0.000533089	1	-0.340029
TMEM69	30.0404	253.215	2.59706	0.00992529	1	-2.73076
ASB2	29.9588	64.9348	2.05822	0.0405417	1	-3.8292
ZNF140	29.9433	335.059	2.11744	0.0351497	1	-3.72043
MIR5087	29.814	61.3309	2.12522	0.0344887	1	-3.7059
GALNT12	29.6905	62.6916	2.47966	0.0137698	1	-2.99073
KIF9	29.3618	206.283	2.59916	0.00986609	1	-2.72599
CYB561	29.305	191.709	2.50713	0.0127674	1	-2.93091
NBL1	29.2297	73.4488	2.1619	0.0315165	1	-3.63679
MICOS10-NBL1	29.2297	73.4488	2.1619	0.0315165	1	-3.63679
CCDC200	29.1343	210.207	2.18975	0.0294102	1	-3.58356
VSTM4	29.0957	26.7737	2.75431	0.00628685	1	-2.36476
DPH3	29.0213	288.21	2.06923	0.039489	1	-3.8092
NIPAL4	29.0011	45.1218	2.30879	0.0217214	1	-3.34866
APOLD1	28.9137	98.8901	2.6084	0.00961028	1	-2.70503
BTG3-AS1	28.9029	117.457	2.29975	0.0222363	1	-3.36691
KLHL23	28.8569	161.621	2.00002	0.0465139	1	-3.93322
PHOSPHO2-KLHL23	28.8569	161.621	2.00002	0.0465139	1	-3.93322
STK3	28.6409	419.069	2.09439	0.0371699	1	-3.7631
ANKS6	28.6399	99.6445	3.00183	0.00293842	1	-1.74794
YARS2	28.6209	300.909	2.68706	0.00766199	1	-2.52376
SEMA3A	28.5086	64.0147	2.32975	0.0205669	1	-3.30605
HS3ST3B1	28.3711	98.3596	2.1183	0.0350758	1	-3.71882
EVPL	28.2793	41.8222	2.60592	0.00967845	1	-2.71067
TBC1D10A	28.1428	158.655	2.55757	0.0110951	1	-2.81948
GRIP1	27.9599	49.2445	3.1085	0.00208417	1	-1.46693
SHANK1	27.9	44.9254	2.02004	0.0443805	1	-3.89776
ACKR3	27.8133	36.8627	2.50782	0.0127433	1	-2.92941
PTCH2	27.7464	81.2737	3.13768	0.00189419	1	-1.3885
PLCB1-IT1	27.7433	135.909	2.72487	0.00685871	1	-2.43482
LETM2	27.3977	156.87	1.98843	0.0477877	1	-3.95358
PRXL2A	27.3665	34.178	3.23085	0.00138936	1	-1.13352
ZNF512	27.3285	294.585	2.03556	0.0427842	1	-3.87004
SSPOP	26.9128	65.3269	3.05704	0.00246274	1	-1.60364
COX17	26.9029	303.563	2.06772	0.0396319	1	-3.81195
KIAA1522	26.707	155.91	2.39266	0.01742	1	-3.17601
GTPBP10	26.698	290.464	2.21473	0.0276249	1	-3.53524
LOC101927446	26.698	290.464	2.21473	0.0276249	1	-3.53524
FGGY	26.6857	164.384	3.35406	0.000912101	1	-0.785856
PVR	26.6398	160.4	2.14612	0.0327672	1	-3.66667
ECE1-AS1	26.2292	46.4902	2.30904	0.0217069	1	-3.34814
UQCC2	26.2175	179.827	2.29808	0.0223325	1	-3.37028
MTIF3	26.0921	265.114	2.01462	0.0449493	1	-3.90739
DNAJB5	25.984	68.7417	2.15543	0.0320242	1	-3.64907
ENTR1	25.9834	263.108	2.10711	0.0360429	1	-3.7396
JCAD	25.9484	30.0169	2.246	0.0255238	1	-3.47404
OAF	25.9204	164.677	2.37788	0.0181184	1	-3.20686
TF	25.5635	54.3054	1.97665	0.0491131	1	-3.97417
SIGLEC6	25.5313	34.8266	2.15051	0.0324148	1	-3.65837
CATSPER2P1	25.4518	136.982	2.21074	0.0279036	1	-3.543
HECW2	25.3951	61.3062	2.43	0.0157599	1	-3.09726
ZNF347	25.3741	128.734	2.68164	0.00778385	1	-2.53641
DNAJC27-AS1	25.3219	67.5164	2.96356	0.00331616	1	-1.84654
LPAR1	25.2268	46.3868	3.38904	0.000807527	1	-0.684968
ZNF726	25.1831	139.794	2.60532	0.00969501	1	-2.71203
LINC01684	25.1521	91.5712	2.72949	0.00676585	1	-2.42386
PODXL	25.1124	106.51	2.15999	0.0316657	1	-3.64042
L3HYPDH	25.0178	136.323	2.0037	0.0461152	1	-3.92673
TRAF3IP2-AS1	24.9931	275.502	2.37009	0.0184966	1	-3.22305
FAM174B	24.7726	59.3036	2.49575	0.0131747	1	-2.95578
C1QTNF1	24.7051	22.3014	2.57256	0.0106371	1	-2.78594
SCAMP5	24.6853	44.7652	2.53571	0.0117942	1	-2.86803
CHRDL1	24.5513	29.3705	2.74532	0.00645668	1	-2.38623
ABCA9	24.457	31.3781	2.60509	0.00970129	1	-2.71255
CRADD	24.3576	130.255	2.97074	0.00324205	1	-1.82813
HIPK1-AS1	24.2828	84.7401	2.05462	0.0408908	1	-3.83571
ICAM5	24.2542	40.9177	2.32078	0.021054	1	-3.32432
LTO1	24.208	253.527	2.07471	0.0389737	1	-3.79921
MEF2C-AS1	24.193	72.6581	2.90788	0.00394544	1	-1.98788
SOCS2-AS1	24.1714	36.6339	2.96973	0.00325235	1	-1.83072
PTGIR	24.1542	52.0033	2.58678	0.0102186	1	-2.75397
HMGA2	24.1216	24.9067	2.6924	0.0075436	1	-2.51127
LINC00909	24.0071	159.405	3.39008	0.000804608	1	-0.681967
MRPL15	23.9818	228.025	2.37116	0.0184441	1	-3.22082
LINC00309	23.8874	33.0569	1.99918	0.0466052	1	-3.9347
MAPK11	23.8544	91.9558	2.42692	0.0158915	1	-3.10381
NCALD	23.7917	47.7587	3.20465	0.00151694	1	-1.20589
STARD10	23.7551	83.0345	2.56822	0.0107678	1	-2.79566
ZNF681	23.687	88.0242	2.7097	0.00717144	1	-2.47065
LINC02399	23.612	33.5451	3.14824	0.00182942	1	-1.35993
SMPD3	23.5752	50.6269	3.15895	0.0017659	1	-1.3309
NDRG2	23.4428	59.3625	3.22697	0.00140758	1	-1.14426
RPL32P1	23.3827	73.095	2.56169	0.0109673	1	-2.81026
RNVU1-21	23.2838	67.7478	2.32362	0.0208986	1	-3.31854
STK33	23.1405	47.9329	2.6561	0.00838194	1	-2.59573
TSPAN31	23.1232	265.342	3.08948	0.00221739	1	-1.51772
DALRD3	22.9846	193.035	2.57784	0.01048	1	-2.77409
COQ7	22.9135	187.334	2.58298	0.010329	1	-2.76253
HLA-DPB2	22.896	38.2087	3.14535	0.00184693	1	-1.36775
SREBF2-AS1	22.8906	194.163	2.092	0.0373854	1	-3.76751
RNU11	22.8019	44.5101	2.96882	0.00326168	1	-1.83305
ZNF546	22.6485	120.651	2.26446	0.02435	1	-3.43752
CRIP2	22.6443	55.998	2.19017	0.0293791	1	-3.58275
EGOT	22.6231	138.323	2.70791	0.00720909	1	-2.47486
ROMO1	22.5883	309.972	2.0982	0.0368291	1	-3.75608
KIRREL3	22.3537	95.0463	1.98172	0.0485381	1	-3.96531
BBS10	22.1217	113.893	2.37141	0.0184321	1	-3.22031
SMG7-AS1	22.0948	52.6299	2.61565	0.00941386	1	-2.68854
IRGM	22.0815	61.2342	2.86646	0.00448242	1	-2.09142
LINC00894	21.8769	155.068	2.38837	0.0176202	1	-3.18498
ALG10	21.8474	251.752	2.19189	0.0292536	1	-3.57945
HTR7P1	21.8441	167.661	2.33277	0.0204054	1	-3.29989
GAL3ST2	21.841	48.9415	2.01786	0.044608	1	-3.90163
WRAP53	21.7988	178.225	2.45441	0.0147519	1	-3.04515
TXNRD3	21.7817	67.1354	2.7389	0.00658052	1	-2.40152
TCEAL3	21.7647	137.472	2.59357	0.010024	1	-2.73865
BEND6	21.6249	49.2034	2.73301	0.00669602	1	-2.41552
CATSPER2	21.594	128.807	3.0756	0.00231943	1	-1.55457
SLC37A3	21.5594	78.64	2.42277	0.0160698	1	-3.11259
PDZD2	21.4345	114.725	2.19106	0.0293139	1	-3.58104
PMP22	21.3009	40.5192	2.30123	0.0221512	1	-3.36393
RNU2-5P	21.2502	94.5517	2.1397	0.0332881	1	-3.67876
SORBS3	21.2166	72.2767	2.70098	0.00735696	1	-2.49116
MITD1	21.128	193.406	2.17033	0.0308656	1	-3.62075
LRRC70	21.0188	77.4107	3.21395	0.00147046	1	-1.18027
USE1	20.9427	198.639	3.41373	0.000740604	1	-0.613223
DUSP14	20.8711	138.745	2.13005	0.0340846	1	-3.69688
CCND1	20.8599	33.9106	2.05684	0.0406753	1	-3.8317
LLGL2	20.761	129.359	2.08416	0.038099	1	-3.78193
ATG101	20.7245	119.805	2.858	0.00460001	1	-2.1124
LRIF1	20.7073	155.129	2.24475	0.0256054	1	-3.47651
C11orf71	20.7006	93.1687	2.68018	0.00781686	1	-2.53981
LRP4	20.6707	27.9732	3.06703	0.00238464	1	-1.57727
SCUBE3	20.6558	101.936	2.37789	0.0181178	1	-3.20683
MAGEF1	20.6494	101.068	2.23231	0.026426	1	-3.50094
BET1	20.5839	132.376	2.6125	0.00949865	1	-2.6957
NBDY	20.548	267.023	2.01959	0.0444271	1	-3.89856
PRODH	20.5377	47.5075	2.98908	0.00305959	1	-1.78091
GVQW3	20.4614	59.4747	3.26544	0.00123605	1	-1.0371
IL12A	20.2025	79.8173	2.58679	0.0102182	1	-2.75394
PAPLN	20.1969	88.6069	2.4778	0.01384	1	-2.99475
PRMT5-AS1	20.0897	51.7013	2.4993	0.0130462	1	-2.94802
UNC5B	20.068	46.9182	2.10068	0.0366095	1	-3.75151
PAQR6	20.0314	83.0426	3.18487	0.00162041	1	-1.2602
PLSCR4	20.0197	20.6815	2.86248	0.00453735	1	-2.10129
LINC01841	9.98506	18.3929	2.69087	0.00757732	1	-2.51485
ST20	9.98298	44.921	3.06127	0.00242932	1	-1.59246
IGHD3-16	9.97176	19.6178	3.19774	0.00155238	1	-1.2249
RASA4B	9.94718	75.087	2.08658	0.0378772	1	-3.77748
IGHD5-12	9.87465	20.3446	2.74871	0.00639207	1	-2.37813
RGS9	9.87462	17.4048	2.72344	0.00688761	1	-2.4382
RTKN	9.86707	33.4435	2.52297	0.0122197	1	-2.89615
GBAP1	9.82674	97.419	2.06463	0.0399262	1	-3.81758
LOC101927837	9.82095	32.1957	3.59492	0.000386544	1	-0.0721731
DUBR	9.74439	36.4518	2.17114	0.0308034	1	-3.6192
AMN1	9.74007	75.6708	2.59288	0.0100436	1	-2.74021
RASL11A	9.65773	39.0882	2.2862	0.0230282	1	-3.39415
LINC01011	9.53504	33.622	2.57407	0.0105919	1	-2.78255
CYP2S1	9.51197	11.3054	3.31206	0.00105426	1	-0.905688
BTN2A3P	9.47254	38.1419	2.89417	0.00411628	1	-2.0223
EEF1AKMT3	9.41101	63.7707	2.3034	0.0220271	1	-3.35955
GIPR	9.40814	16.4665	2.01512	0.0448971	1	-3.90651
C15orf61	9.36941	100.754	2.14184	0.0331136	1	-3.67473
LOC114841040	9.35369	23.2551	2.82988	0.00501112	1	-2.1817
CBX3P2	9.35275	43.1205	3.0418	0.00258642	1	-1.64372
PPAN	9.34221	64.8473	2.12748	0.0342987	1	-3.70167
CCDC168	9.34103	35.4871	3.33811	0.000963824	1	-0.831512
NSUN7	9.24008	14.7333	2.27498	0.0237022	1	-3.41658
MED31	9.17084	78.708	2.01795	0.0445987	1	-3.90147
LOC105373805	9.13548	15.6036	2.53594	0.0117866	1	-2.86751
MZF1-AS1	9.12945	34.3699	3.03262	0.00266362	1	-1.66776
PIK3R3	9.11246	35.1669	2.11565	0.0353027	1	-3.72375
CASKIN2	9.04274	20.9133	3.57977	0.000408553	1	-0.118367
PDE6G	9.03552	64.7198	2.09419	0.0371879	1	-3.76347
ZNF702P	9.02908	26.9712	3.1348	0.00191216	1	-1.39625
DHFR2	9.01239	59.7692	2.38815	0.0176306	1	-3.18545
HSPA8P1	8.99485	47.2958	2.2127	0.0277669	1	-3.5392
FAM131B	8.99069	25.5301	2.47875	0.0138042	1	-2.99271
LOC100419830	8.98646	23.9415	2.11501	0.0353576	1	-3.72493
PIPOX	8.94186	48.6399	2.69195	0.00755341	1	-2.51231
OVCH1	8.94163	8.40843	2.18515	0.0297494	1	-3.5924
ARMC2	8.93827	82.0263	2.15488	0.0320675	1	-3.6501
SMAD6	8.92337	29.9394	2.02122	0.0442571	1	-3.89566
ODF3L1	8.91915	19.7916	2.21572	0.0275563	1	-3.53332
CKMT2-AS1	8.91636	39.7308	2.46583	0.0143003	1	-3.0206
TRPT1	8.85703	119.053	2.00567	0.0459026	1	-3.92324
GPR161	8.8287	22.5998	3.56209	0.000435741	1	-0.172087
SNORA59B	8.77676	64.7301	2.16878	0.0309846	1	-3.62371
SNORA59A	8.77676	64.7301	2.16878	0.0309846	1	-3.62371
ATP6AP1L	8.67727	29.6364	3.13121	0.00193486	1	-1.40594
SPAG4	8.67304	45.8073	2.18568	0.0297103	1	-3.59138
SSPN	8.60668	19.8584	2.87043	0.00442824	1	-2.08156
ZBED6	8.58943	94.7864	2.18919	0.0294514	1	-3.58464
LSMEM1	8.58722	43.1218	2.71897	0.00697875	1	-2.44877
SYNPO2	8.58701	24.422	2.21673	0.0274863	1	-3.53136
GRAPL	8.58436	35.7256	3.2118	0.00148108	1	-1.1862
DLGAP4-AS1	8.57819	36.0883	3.49559	0.000553909	1	-0.371906
LINC02593	8.57594	15.8039	2.46462	0.0143474	1	-3.0232
TINAGL1	8.53719	15.1009	2.13143	0.0339693	1	-3.69428
TTC23	8.53167	31.7158	2.28232	0.0232594	1	-3.40192
MROH7	8.46399	36.6885	2.46985	0.0141443	1	-3.01194
ADAM12	8.4487	25.5386	2.86979	0.00443689	1	-2.08314
OSER1-DT	8.43197	42.0185	2.14947	0.0324982	1	-3.66034
ZNF572	8.41659	38.4464	3.47848	0.000588837	1	-0.422761
APOBEC3F	8.40282	69.5396	2.21311	0.0277379	1	-3.5384
CYP46A1	8.3803	8.06918	1.98962	0.0476554	1	-3.9515
DAPK1-IT1	8.37594	19.5806	3.08491	0.00225047	1	-1.52985
LINC01359	8.30485	19.1204	3.53018	0.000489139	1	-0.268402
KCND1	8.2757	51.6181	2.23874	0.025999	1	-3.48833
RAB9B	8.20978	30.2285	2.17092	0.0308204	1	-3.61962
NOL3	8.17566	21.6678	2.18524	0.0297429	1	-3.59223
NFKBIL1	8.16599	89.9418	2.03119	0.0432283	1	-3.87786
CAHM	8.15985	32.8823	2.91973	0.003803	1	-1.958
IGHD2-2	8.13456	15.5559	2.60588	0.00967968	1	-2.71077
PLA2R1	8.12301	12.4412	3.78971	0.000186546	1	0.537386
LOC731157	8.08933	27.5653	1.98782	0.0478553	1	-3.95465
DENND5B-AS1	8.06714	32.2675	2.34463	0.0197809	1	-3.2756
HOXA10-AS	8.03464	40.2066	2.03073	0.0432759	1	-3.87869
LINC02574	8.02969	14.9595	2.32954	0.0205786	1	-3.30649
WBP2NL	8.01839	17.0374	2.55841	0.0110688	1	-2.81759
PROCR	7.99209	22.6323	3.91332	0.000115655	1	0.938974
CEBPE	7.99162	18.1106	2.45937	0.0145542	1	-3.0345
NAPSA	7.97864	26.8559	2.4686	0.0141927	1	-3.01464
EFNA1	7.93856	18.0797	3.21007	0.00148969	1	-1.19097
MPP3	7.90137	16.1903	3.19806	0.00155073	1	-1.22403
VTRNA1-1	7.87061	46.1582	2.17749	0.0303217	1	-3.60707
COLGALT2	7.79888	13.9305	2.47133	0.0140869	1	-3.00873
PRRG1	7.79013	10.9424	2.86652	0.00448162	1	-2.09127
MPZ	7.76329	46.7328	3.41147	0.000746494	1	-0.619796
FMC1	7.74869	43.5711	2.76992	0.00600146	1	-2.32733
GRID2IP	7.71354	14.092	2.78076	0.00581012	1	-2.3012
IGHD4-11	7.69233	12.3807	3.17728	0.00166183	1	-1.28096
MPP2	7.67699	18.018	2.11439	0.0354109	1	-3.72608
THRAP3P3	7.65204	10.0076	2.02566	0.0437967	1	-3.88775
PLEKHG5	7.64519	15.098	2.20639	0.0282104	1	-3.55144
TMEM223	7.63904	87.4678	2.00864	0.0455841	1	-3.91798
RPP25L	7.55857	72.3575	1.97998	0.0487349	1	-3.96836
MSC-AS1	7.54588	8.50548	2.54583	0.0114657	1	-2.84559
YTHDF3-AS1	7.49628	29.7489	2.87353	0.00438631	1	-2.07385
IGHD1-20	7.48155	15.0346	3.09544	0.0021748	1	-1.50183
CCDC40	7.44491	16.8021	2.30502	0.0219348	1	-3.35628
FAM186B	7.44352	19.5869	2.77413	0.00592642	1	-2.31719
UBAC2-AS1	7.42019	34.6734	2.68241	0.00776634	1	-2.53461
ZNF516-DT	7.41925	18.6955	2.72853	0.00678508	1	-2.42614
EPHB3	7.3832	12.3949	2.30173	0.0221221	1	-3.3629
MAGED4B	7.352	6.67579	3.85408	0.000145658	1	0.74508
SPACA9	7.30338	37.44	1.99987	0.04653	1	-3.93348
C6orf99	7.30207	15.0776	2.12279	0.0346938	1	-3.71044
BCL2L14	7.26325	7.26359	2.57255	0.0106375	1	-2.78597
MIR222	7.25298	34.9081	2.02781	0.043575	1	-3.88391
IGHD2-15	7.20913	15.1246	2.63716	0.00885176	1	-2.63936
JMJD1C-AS1	7.19789	46.2219	2.28454	0.0231264	1	-3.39746
CBR3-AS1	7.17396	71.3709	3.16558	0.00172758	1	-1.31286
SRPX2	7.13702	18.1518	2.0031	0.0461792	1	-3.92777
CEP112	7.12321	13.4614	3.14178	0.00186879	1	-1.37742
LOC100286962	7.06031	26.322	2.46896	0.0141786	1	-3.01385
LINC02426	7.03724	6.36227	2.46014	0.0145237	1	-3.03284
BAALC-AS2	7.03442	9.45525	3.05023	0.00251725	1	-1.62155
ETFBKMT	6.9778	42.6001	2.5758	0.0105405	1	-2.77868
CLMP	6.96748	32.7696	2.12161	0.0347938	1	-3.71264
NANOS3	6.9271	21.4134	3.15894	0.00176595	1	-1.33092
KRT8P12	6.89998	49.4611	2.03338	0.0430051	1	-3.87394
OTOA	6.89284	14.7792	2.28431	0.0231403	1	-3.39793
CLDND2	6.89067	29.9755	3.35651	0.000904373	1	-0.778811
S100A1	6.8722	24.0291	2.89721	0.00407784	1	-2.01468
IGHD5-5	6.85124	15.9269	2.35892	0.0190509	1	-3.24618
NRARP	6.84242	15.8427	2.18364	0.0298615	1	-3.59529
RN7SL334P	6.81347	24.0687	2.94718	0.00349101	1	-1.88838
CIB2	6.77802	16.8687	2.16936	0.0309396	1	-3.62259
LOC107984285	6.77577	19.0509	2.75661	0.006244	1	-2.35926
ADM2	6.76149	11.209	2.6609	0.00826648	1	-2.58462
LOC102724064	6.72875	23.3108	2.69827	0.0074154	1	-2.49751
FIZ1	6.70535	75.6656	2.28314	0.0232099	1	-3.40027
IGHD3-10	6.69712	14.5013	2.3456	0.0197307	1	-3.27361
LOC100268168	6.68523	22.8798	2.58785	0.0101876	1	-2.75155
RAB17	6.66652	10.4352	2.76204	0.00614403	1	-2.34625
HCG14	6.66406	13.4291	3.64175	0.000325338	1	0.0717567
IQCJ-SCHIP1	6.60325	19.0099	2.2821	0.0232721	1	-3.40235
BRME1	6.57607	13.8019	3.30149	0.00109317	1	-0.935649
MAGED4	6.55687	6.14355	3.6971	0.000264772	1	0.243999
RPH3AL	6.55171	30.5263	2.1916	0.0292747	1	-3.58
SLC29A2	6.53618	21.4413	2.59793	0.00990071	1	-2.72878
MIR3153	6.52526	19.323	2.30752	0.0217929	1	-3.35122
SNORD104	6.52474	51.8898	2.09976	0.0366907	1	-3.7532
SLC16A1-AS1	6.5006	30.5376	2.40832	0.0167058	1	-3.14312
PTGR2	6.4746	47.5918	2.7345	0.00666658	1	-2.41197
VAV3-AS1	6.45617	36.8488	2.01135	0.0452955	1	-3.91319
DERL3	6.45276	27.2205	2.29449	0.0225406	1	-3.3775
ADGRF3	6.44362	43.0955	2.11704	0.0351836	1	-3.72116
HEXA-AS1	6.40347	14.7472	2.22507	0.0269143	1	-3.5151
GSTM5	6.35986	11.1888	2.43245	0.015656	1	-3.09205
C17orf67	6.34608	43.0078	2.78518	0.00573387	1	-2.29054
LOC100507373	6.28006	55.7396	2.14225	0.0330798	1	-3.67395
RNU2-41P	6.24835	30.1814	2.28105	0.0233355	1	-3.40446
NPR2	6.2423	19.7762	2.87659	0.00434531	1	-2.06623
P2RY6	6.21558	9.24974	2.53041	0.0119696	1	-2.87974
ZBED8	6.20822	25.5943	2.72663	0.00682326	1	-2.43065
TOB1-AS1	6.13417	12.396	3.00247	0.00293243	1	-1.74628
IGHD4-17	6.11238	12.509	2.68447	0.00771999	1	-2.52981
CXXC5-AS1	6.10333	24.6986	2.01159	0.0452708	1	-3.91277
ENAM	6.08333	7.23939	3.19081	0.00158868	1	-1.24393
FZD2	6.05627	11.8379	2.556	0.011144	1	-2.82298
PINLYP	6.04795	25.8681	2.25308	0.0250681	1	-3.46007
CALHM6	6.01097	20.5233	2.48785	0.013464	1	-2.97297
LOC100507156	6.0104	16.2696	2.41068	0.0166004	1	-3.13814
LINC01679	5.99786	11.6541	2.04668	0.0416706	1	-3.85005
CFAP92	5.99104	39.1045	2.47999	0.0137572	1	-2.99001
GTF2IRD1	5.98284	17.7108	2.30361	0.0220147	1	-3.35911
LOXL1	5.97732	13.7701	2.49211	0.0133069	1	-2.96369
RAB26	5.94793	23.0825	2.58236	0.0103471	1	-2.76393
RNF217-AS1	5.88819	9.60969	3.6415	0.000325646	1	0.0709683
CBY1	5.8857	44.6723	2.3472	0.0196476	1	-3.27031
CSPG4BP	5.87754	6.57116	2.01374	0.0450428	1	-3.90896
EEF1AKMT1	5.86652	35.1057	2.40859	0.0166937	1	-3.14255
MIR5192	5.86353	20.842	2.52345	0.0122033	1	-2.89509
SNORD116-13	5.82499	14.1251	2.47442	0.0139687	1	-3.00207
SCAT2	5.77744	46.3609	2.21449	0.0276421	1	-3.53573
GHR	5.74171	10.2474	2.70598	0.00724997	1	-2.4794
LOC100506071	5.71833	20.7109	2.3819	0.0179259	1	-3.19848
NUDT7	5.69934	25.6585	2.2328	0.0263933	1	-3.49998
IGHD1-14	5.68816	10.5924	2.74232	0.00651433	1	-2.39338
GALNT4	5.68242	38.4582	2.78401	0.00575405	1	-2.29338
LOC644135	5.67031	17.6261	2.13545	0.0336363	1	-3.68674
LINC00677	5.66521	11.7373	2.22032	0.0272391	1	-3.52438
FLNC	5.6537	9.27455	1.97745	0.0490222	1	-3.97278
LOC102724219	5.6503	18.9812	2.57897	0.0104465	1	-2.77154
SLC16A2	5.62017	7.27374	2.25784	0.0247656	1	-3.45065
LINC02062	5.61401	17.9193	2.92894	0.00369564	1	-1.93472
CEP83-DT	5.61244	14.1771	3.01028	0.00286052	1	-1.72601
MYOZ3	5.61168	21.1972	2.19826	0.0287911	1	-3.56716
ZSWIM3	5.61063	26.5843	2.122	0.0347612	1	-3.71192
AZIN2	5.60218	13.6486	2.30302	0.0220485	1	-3.36031
FBXO48	5.55623	34.311	2.45063	0.0149041	1	-3.05325
GUCY2D	5.53092	8.24247	2.09699	0.0369374	1	-3.75832
XCR1	5.52945	6.83241	2.28584	0.0230492	1	-3.39486
AADAT	5.51885	9.32814	2.25361	0.0250344	1	-3.45903
RNU6-1	5.50355	35.3549	2.13803	0.0334246	1	-3.6819
RNU6-1188P	5.47815	39.7394	1.98282	0.0484149	1	-3.9634
LOC100507144	5.44825	7.31441	2.5333	0.0118736	1	-2.87335
TRBV6-6	5.43265	11.8974	1.98186	0.0485226	1	-3.96507
IGHD6-19	5.36322	13.7487	2.24812	0.0253864	1	-3.46985
SNORD83A	5.35937	21.2987	3.16829	0.00171212	1	-1.30547
ZAR1L	5.32969	10.4462	3.02135	0.00276132	1	-1.69719
MIR421	5.30452	23.5641	2.46619	0.0142862	1	-3.01982
STAG3L5P-PVRIG2P-PILRB	5.29905	41.9434	2.89565	0.00409756	1	-2.0186
IGHV6-1	5.2889	16.8166	2.01374	0.0450423	1	-3.90895
SNORD116-18	5.28094	14.6615	2.2391	0.0259753	1	-3.48762
TRIM72	5.24943	13.9821	2.13824	0.0334074	1	-3.6815
RGS5	5.24442	25.871	2.66098	0.00826457	1	-2.58443
BHLHB9	5.24155	19.1139	2.25816	0.024745	1	-3.45001
LOC101927751	5.22926	20.412	3.22718	0.0014066	1	-1.14369
ALDH1A3	5.22304	15.9329	1.97495	0.0493068	1	-3.97713
MAP3K2-DT	5.21193	20.7179	3.00737	0.00288712	1	-1.73357
IGHD4-4	5.20154	11.675	2.41288	0.0165027	1	-3.1335
ZFHX2	5.20096	19.0754	2.77112	0.00598002	1	-2.32445
EID2B	5.17021	47.2406	2.26285	0.0244503	1	-3.44071
LOC105376171	5.16907	49.698	2.36603	0.0186961	1	-3.23145
GABRR2	5.16632	17.3162	2.31889	0.0211582	1	-3.32818
TPI1P2	5.11703	33.211	2.05045	0.0412991	1	-3.84325
LOC101928402	5.1061	21.7567	3.65304	0.000312011	1	0.106708
LOC101927322	5.09867	9.27566	2.62293	0.00922018	1	-2.67194
RBM26-AS1	5.08101	30.903	2.33072	0.0205151	1	-3.30408
SERPINF2	5.07857	21.7205	2.19503	0.0290249	1	-3.5734
IGHD5-18	5.07427	13.5536	2.0862	0.0379121	1	-3.77818
ENTPD3-AS1	5.06193	42.5712	2.13845	0.0333899	1	-3.6811
LOC285097	5.04347	17.3446	2.14353	0.0329764	1	-3.67155
IGHD3-9	5.03365	11.5935	2.36214	0.0188894	1	-3.23951
SMARCA5-AS1	4.99424	35.5403	2.27749	0.0235497	1	-3.41156
IGHJ3	4.94522	9.7094	2.47769	0.0138442	1	-2.99499
LOC105373496	4.9433	6.7912	2.21223	0.0277995	1	-3.54011
RPSAP53	4.93761	17.5348	2.04689	0.0416499	1	-3.84967
LOC100128108	4.93232	30.9929	2.19141	0.0292885	1	-3.58037
PROC	4.93032	10.8707	2.10718	0.0360371	1	-3.73948
SNORD116-17	4.92021	8.86609	2.97978	0.00315091	1	-1.80489
RNU6-7	4.88833	25.8397	2.18802	0.029537	1	-3.58688
TRPV1	4.88822	46.322	2.05252	0.0410964	1	-3.83952
SLC5A5	4.88098	8.74877	3.22476	0.00141809	1	-1.15039
MGC16275	4.8576	31.4503	2.2358	0.0261936	1	-3.4941
LINC01137	4.85053	24.2587	2.48526	0.0135599	1	-2.97858
SRPX	4.84913	5.17969	2.28076	0.0233529	1	-3.40504
ZNF610	4.82596	24.6376	2.08154	0.0383391	1	-3.78671
RPP38-DT	4.81664	19.5111	2.70003	0.00737735	1	-2.49338
CHIT1	4.81249	13.7634	2.15158	0.03233	1	-3.65636
POSTN	4.76245	4.4962	2.58161	0.0103691	1	-2.76562
MTND4P23	4.75645	23.8521	2.20043	0.0286348	1	-3.56296
SDCBP2	4.74573	20.5438	3.21334	0.00147349	1	-1.18196
TMEM30A-DT	4.65818	28.6897	2.09894	0.0367637	1	-3.75472
RNU6-959P	4.6079	8.7477	2.80951	0.00532955	1	-2.2315
SCARNA23	4.5853	28.0854	2.01856	0.0445354	1	-3.9004
LOC100288846	4.57635	18.6087	2.80084	0.0054705	1	-2.25259
DZIP1L	4.55799	15.2537	2.25865	0.024714	1	-3.44904
NPW	4.51728	14.0929	2.34612	0.0197035	1	-3.27254
MAP3K15	4.51532	12.1943	2.67352	0.00796973	1	-2.55533
CDC37L1-DT	4.50607	23.722	2.13663	0.0335393	1	-3.68452
RNU6-33P	4.49159	29.3356	1.98419	0.0482613	1	-3.96101
MTCO2P33	4.48044	15.8413	2.64077	0.00876043	1	-2.63106
RPP25	4.46768	16.8253	2.03953	0.0423838	1	-3.86291
BRSK1	4.45842	9.85788	3.41401	0.000739864	1	-0.612394
ITM2BP1	4.45534	12.298	3.29835	0.00110495	1	-0.944504
KPNA2P1	4.44974	10.1908	2.65762	0.00834521	1	-2.59221
RGS17	4.4183	21.9825	2.41603	0.0163637	1	-3.12685
NEURL3	4.41335	4.24424	2.21463	0.0276322	1	-3.53545
LMNB1-DT	4.40061	6.888	2.14562	0.0328071	1	-3.6676
LOC105369748	4.39374	21.929	2.01069	0.0453664	1	-3.91437
LOC101928674	4.37477	8.13472	3.09033	0.00221124	1	-1.51544
LINC01970	4.35886	14.9055	2.32948	0.0205816	1	-3.30661
LINC01979	4.34882	6.25163	1.98525	0.048142	1	-3.95914
EHF	4.33154	4.25342	2.0115	0.0452795	1	-3.91292
CCDC194	4.29195	7.66153	2.06218	0.0401601	1	-3.82201
KIF6	4.29068	14.8156	2.23383	0.0263246	1	-3.49796
SLC12A8	4.28696	9.83073	2.19033	0.0293673	1	-3.58244
WASIR2	4.26742	12.9744	2.07885	0.0385884	1	-3.79165
LOC730098	4.25451	11.5928	2.34935	0.0195368	1	-3.26589
LINC00271	4.23611	13.994	3.72465	0.000238747	1	0.330609
TRAPPC5	4.23609	38.3426	2.07047	0.0393722	1	-3.80695
LOC101927702	4.21844	18.3962	2.28321	0.023206	1	-3.40013
AXDND1	4.20745	14.5552	2.38199	0.0179218	1	-3.1983
NSMCE1-DT	4.18713	14.7116	2.25721	0.0248055	1	-3.45191
PPP5D1	4.18451	19.0783	2.615	0.00943119	1	-2.69001
LOC100507283	4.17462	12.3484	2.19298	0.0291735	1	-3.57734
PLSCR2	4.16314	7.08758	3.71242	0.000249985	1	0.292099
RNU6-1280P	4.1614	16.5206	2.50719	0.0127655	1	-2.93079
CLEC3B	4.1578	4.57801	2.53731	0.0117417	1	-2.86449
OXER1	4.15377	25.562	2.09732	0.036908	1	-3.75771
LOC102723360	4.12126	14.7484	2.22674	0.0268011	1	-3.51184
LOC105376114	4.10747	15.7659	2.76972	0.00600496	1	-2.3278
FLJ20021	4.09593	26.0182	2.35536	0.0192303	1	-3.25352
LOC344967	4.08785	11.709	3.20132	0.00153392	1	-1.21506
IGHJ2P	4.08635	7.34741	2.40418	0.0168922	1	-3.15184
ARMCX2	4.08406	10.1619	2.56537	0.0108548	1	-2.80206
WHSC1L2P	4.079	15.2888	2.40199	0.0169915	1	-3.15645
GJC2	4.05855	9.83431	3.47831	0.000589195	1	-0.423267
URAD	4.05021	13.9263	2.59486	0.00998735	1	-2.73573
RNU6-15P	4.02078	21.6005	2.29896	0.0222816	1	-3.3685
DNAH12	4.01182	29.1118	2.0344	0.0429022	1	-3.87213
IGHD1-1	4.00783	8.67323	2.06376	0.0400095	1	-3.81916
KCNK16	3.99665	9.99067	2.22941	0.026621	1	-3.50663
RAG1	3.99144	13.8393	2.05342	0.0410085	1	-3.83789
LPAL2	3.98233	13.5424	1.99756	0.0467811	1	-3.93754
LRRC29	3.98136	37.9031	2.28421	0.0231463	1	-3.39813
RIBC2	3.97769	14.4313	2.2018	0.028537	1	-3.56032
RNU6-36P	3.9683	24.187	2.16806	0.0310401	1	-3.62508
LYSMD1	3.95669	25.675	2.57235	0.0106433	1	-2.7864
NUP153-AS1	3.94503	18.3703	3.5779	0.000411359	1	-0.124076
LOC100129503	3.92184	25.0436	2.11571	0.0352981	1	-3.72365
MIR3134	3.91572	21.0331	2.01075	0.0453598	1	-3.91426
IGHD6-13	3.91567	8.46589	2.14124	0.0331621	1	-3.67585
SNHG21	3.90121	29.3495	2.12001	0.0349297	1	-3.71562
ZNF763	3.88989	31.9948	1.98471	0.048203	1	-3.9601
KL	3.88809	4.74837	2.92267	0.00376849	1	-1.95059
CA11	3.87703	13.6712	3.26682	0.00123029	1	-1.03324
SSC5D	3.87672	8.12274	2.62924	0.00905506	1	-2.65751
SYPL1P2	3.8698	7.25031	3.82489	0.000163017	1	0.650522
SLC35G6	3.86012	13.3104	2.62046	0.00928543	1	-2.67758
GLI3	3.84883	7.7888	2.06065	0.0403076	1	-3.8248
CDHR2	3.82499	15.6792	1.97028	0.0498417	1	-3.98524
MIR7845	3.82086	8.82518	2.44694	0.0150542	1	-3.06115
LINC01140	3.80388	8.99731	3.07578	0.0023181	1	-1.5541
PGM5	3.79286	19.2093	2.46859	0.014193	1	-3.01466
TSC22D1-AS1	3.78669	18.6136	3.37479	0.000848688	1	-0.726171
FCF1P5	3.78122	19.3075	2.06361	0.0400238	1	-3.81943
SMIM6	3.77521	25.2588	2.47226	0.0140512	1	-3.00672
LOC100996583	3.77481	10.0071	2.27439	0.0237384	1	-3.41777
SUMO2P19	3.7704	24.7249	2.28034	0.0233779	1	-3.40587
LINC00896	3.75795	11.4261	2.67191	0.00800698	1	-2.55907
ENHO	3.75754	3.74135	2.13204	0.0339183	1	-3.69313
UMODL1-AS1	3.75452	8.16543	2.66518	0.00816465	1	-2.57469
LINC00471	3.73118	9.98899	2.37935	0.018048	1	-3.2038
SYNJ2-IT1	3.71795	8.71155	2.47519	0.0139393	1	-3.00041
CAPNS2	3.71579	21.272	2.03156	0.0431905	1	-3.8772
LIMCH1	3.70286	8.66953	2.14312	0.0330099	1	-3.67233
SNORD116-6	3.70153	8.38041	2.73001	0.00675564	1	-2.42265
CFAP94	3.68463	20.8709	2.02927	0.0434251	1	-3.8813
TBC1D3D	3.66578	22.2111	2.65081	0.00851063	1	-2.60792
TERT	3.662	5.64026	2.48389	0.013611	1	-2.98156
HSD11B1	3.65418	4.93455	1.99934	0.0465878	1	-3.93442
SNORA31	3.64163	19.2444	2.45129	0.0148775	1	-3.05184
DENND6A-DT	3.64005	12.8899	2.49897	0.0130581	1	-2.94874
SNORD116-15	3.63753	6.79178	2.72314	0.00689382	1	-2.43893
COX6B2	3.62715	8.12599	2.23985	0.0259261	1	-3.48615
SNORD116-16	3.61505	6.89049	3.17869	0.00165408	1	-1.27711
LINC01435	3.61398	6.70014	2.92498	0.00374143	1	-1.94474
RASL10A	3.60857	8.65195	2.9867	0.00308276	1	-1.78706
RAD23BP1	3.5857	13.9545	2.93572	0.00361831	1	-1.91752
CFAP157	3.58254	23.3455	2.20774	0.028115	1	-3.54883
IGHJ4	3.56987	7.41843	3.01277	0.00283792	1	-1.71954
SNORD101	3.55128	23.5046	2.2539	0.0250159	1	-3.45846
TTC4	3.54245	35.0747	2.20785	0.0281072	1	-3.54861
IGFBP6	3.54131	9.95055	2.37816	0.018105	1	-3.20627
LOC389831	3.53534	12.8968	2.26981	0.0240189	1	-3.42689
PPBPP2	3.52648	8.00455	2.17723	0.0303417	1	-3.60758
ANKRD24	3.5059	12.2985	3.15644	0.0017806	1	-1.33771
TBC1D3I	3.49661	18.7689	2.47539	0.0139315	1	-2.99996
ILRUN-AS1	3.49211	23.9253	2.55136	0.0112897	1	-2.8333
LOC105374989	3.49088	11.457	3.58084	0.000406959	1	-0.115108
SUMO2P14	3.45779	10.6301	2.70532	0.00726399	1	-2.48095
LOC100129078	3.45368	8.62553	2.28383	0.0231688	1	-3.39889
FAM86B1	3.40735	14.4503	2.10245	0.0364528	1	-3.74824
CBLN3	3.39916	11.0444	2.75533	0.00626779	1	-2.36232
CARD17	3.38071	4.86575	2.65437	0.00842388	1	-2.59972
SLC22A12	3.37895	6.26111	2.22056	0.0272225	1	-3.5239
TUT1	3.37598	36.9492	2.26112	0.0245589	1	-3.44415
LINC01431	3.37229	10.8741	2.08599	0.0379311	1	-3.77856
IGHD1-7	3.36835	6.2058	2.5931	0.0100374	1	-2.73971
SPIRE2	3.36624	23.186	2.44171	0.0152691	1	-3.07232
RN7SKP219	3.35969	13.804	2.16217	0.0314956	1	-3.63628
LOC101929524	3.34143	7.43435	2.64236	0.00872041	1	-2.6274
LRRC36	3.33954	8.04902	2.76795	0.00603685	1	-2.33207
MIR4477B	3.33184	13.5382	2.4112	0.0165776	1	-3.13706
DSCAML1	3.32176	5.1851	2.10963	0.0358232	1	-3.73493
SNORD116-7	3.2996	7.10024	2.68181	0.00777993	1	-2.53601
PXT1	3.27467	8.47728	2.50224	0.0129409	1	-2.9416
SLC25A5-AS1	3.26723	28.6477	2.21802	0.0273975	1	-3.52886
SNORD30	3.25213	11.9235	2.71336	0.00709485	1	-2.46203
FOCAD-AS1	3.25074	7.38827	3.19323	0.0015759	1	-1.23728
HDAC4-AS1	3.2486	13.5673	2.04793	0.0415476	1	-3.8478
NDRG4	3.22368	15.8804	2.1188	0.0350329	1	-3.71788
JAM2	3.22361	9.1383	3.27188	0.00120931	1	-1.01904
LAYN	3.22346	10.2425	2.03579	0.0427607	1	-3.86962
LOC101927769	3.21646	4.43165	2.28967	0.0228227	1	-3.38718
PIFO	3.2043	9.40129	2.47361	0.0139995	1	-3.00381
MIR1284	3.19581	15.1881	2.81143	0.00529867	1	-2.22681
ZFAND2A-DT	3.17163	22.5099	2.30042	0.0221974	1	-3.36555
TRBV7-2	3.14481	12.1618	2.25	0.0252658	1	-3.46616
MRPL23-AS1	3.14107	10.733	2.27504	0.0236985	1	-3.41646
OXTR	3.13145	11.3863	2.65289	0.00845976	1	-2.60312
CFL1P1	3.12881	10.2905	2.37949	0.0180412	1	-3.20351
SCN3B	3.12008	8.16589	2.68556	0.00769556	1	-2.52727
GPRC5B	3.11823	6.52058	2.29285	0.022636	1	-3.38079
SNORD116-14	3.11256	6.01012	3.01253	0.00284007	1	-1.72015
L3MBTL4-AS1	3.11138	7.02818	2.44141	0.0152813	1	-3.07295
GPR63	3.10853	4.12626	2.17049	0.0308536	1	-3.62045
TTC34	3.10576	13.2338	2.7175	0.00700903	1	-2.45225
RPL17P19	3.10051	3.0167	2.9378	0.00359488	1	-1.91224
RAB4B	3.09583	15.367	2.22855	0.0266789	1	-3.50831
LOC100506083	3.08174	18.9575	2.89586	0.00409483	1	-2.01806
LINC01800	3.06933	7.21961	2.98857	0.00306456	1	-1.78223
RPL15P16	3.04561	21.5444	2.12523	0.034488	1	-3.70589
FAM66C	3.04294	13.2756	2.46862	0.0141919	1	-3.01459
LOC100505851	3.04275	14.8642	2.83462	0.00493949	1	-2.17005
FILIP1	3.02937	15.3215	2.56211	0.0109545	1	-2.80934
MTND5P25	3.02841	16.9453	2.16279	0.0314476	1	-3.63511
MMP11	3.02277	8.05208	1.97977	0.0487587	1	-3.96873
FOXF1	3.00891	2.78983	2.07089	0.0393326	1	-3.80618
TBC1D3	3.00852	13.0938	3.29918	0.00110183	1	-0.942171
RNA5SP492	2.9944	7.78692	2.40947	0.0166544	1	-3.1407
MIR191	2.99334	7.62571	3.02104	0.00276408	1	-1.69801
TRBV5-4	2.98801	12.8914	2.00966	0.0454759	1	-3.91619
LOC100506691	2.97651	8.54486	2.9909	0.00304207	1	-1.77623
LOC101928053	2.94502	11.2331	2.47264	0.0140367	1	-3.00591
TM4SF19-AS1	2.93332	14.3616	2.32189	0.0209935	1	-3.32208
CRLF1	2.93085	15.1079	2.87293	0.0043944	1	-2.07534
ARNTL2-AS1	2.92435	6.06497	2.99709	0.00298297	1	-1.76022
SMIM33	2.92365	15.4943	1.97309	0.0495192	1	-3.98036
LOC105369728	2.91661	4.37422	2.73428	0.00667108	1	-2.41251
LIN37	2.91098	22.8559	2.39266	0.0174202	1	-3.17602
CTC-338M12.4	2.91012	25.1895	2.08914	0.0376439	1	-3.77277
RHCG	2.89116	2.71107	2.48932	0.0134094	1	-2.96976
DNAJB5-DT	2.86147	4.60519	2.68996	0.0075974	1	-2.51697
RN7SL124P	2.85942	4.56741	2.06279	0.0401017	1	-3.82091
LINC02774	2.84265	10.9897	2.02161	0.0442165	1	-3.89496
UGDH-AS1	2.83539	12.9592	2.44666	0.0150657	1	-3.06175
RN7SL230P	2.82712	19.3143	2.88454	0.00424029	1	-2.04639
GGNBP1	2.81053	12.6102	3.59259	0.00038986	1	-0.0793005
LOC101927620	2.80127	13.6294	2.86639	0.00448343	1	-2.0916
ETV3L	2.78237	10.0164	2.38251	0.0178969	1	-3.19721
ZNF425	2.76101	13.1591	2.26388	0.0243858	1	-3.43866
STBD1	2.75488	15.7407	2.211	0.0278856	1	-3.5425
RNU6-766P	2.75243	12.397	2.77487	0.00591344	1	-2.31542
RNF223	2.74833	5.09024	2.21977	0.0272766	1	-3.52544
JPH1	2.73934	3.37182	2.476	0.0139082	1	-2.99864
C19orf81	2.73614	5.30881	2.60227	0.00977934	1	-2.71894
CSTF3-DT	2.73529	11.0171	2.98111	0.00313768	1	-1.80146
LOC102723322	2.73515	5.22027	2.44706	0.0150493	1	-3.06089
LOC100129573	2.71542	4.47992	2.20796	0.0280992	1	-3.54839
LOC105370532	2.71067	10.1001	2.5396	0.011667	1	-2.85942
ADAMTS7P4	2.70425	7.78008	2.17103	0.0308123	1	-3.61942
LDHAL6B	2.69207	5.1442	2.25667	0.0248396	1	-3.45297
RNU6-548P	2.69141	6.8354	3.01936	0.00277893	1	-1.70238
PLP1	2.68137	5.1734	2.03404	0.042938	1	-3.87276
UCN2	2.65815	4.84028	2.0492	0.0414225	1	-3.84552
PPIL6	2.65554	16.3989	2.16414	0.0313424	1	-3.63253
SNORD82	2.6446	13.5852	2.51961	0.0123341	1	-2.90354
HHLA2	2.63458	10.359	2.10329	0.0363787	1	-3.74669
MIR98	2.62797	9.92537	2.76571	0.00607717	1	-2.33744
LRRC37A6P	2.62258	10.4219	2.03919	0.042418	1	-3.86353
RNU6-1208P	2.61963	10.6263	2.28558	0.0230645	1	-3.39538
BNIP3P39	2.60428	3.9627	3.04495	0.00256039	1	-1.63545
IGHJ1	2.59331	2.31719	2.90234	0.00401368	1	-2.00181
IGHD2-21	2.59311	6.09689	2.38574	0.0177439	1	-3.19047
AMT	2.57971	13.5949	2.78737	0.00569629	1	-2.28524
TAS2R3	2.55957	9.06329	2.23768	0.026069	1	-3.49041
RPL5P30	2.55332	14.4552	3.17854	0.00165486	1	-1.2775
IGHJ5	2.55099	7.53242	2.33041	0.0205318	1	-3.30472
RNU6-925P	2.5454	5.6474	2.7883	0.00568055	1	-2.283
WNT9A	2.54361	4.26659	2.46029	0.0145176	1	-3.03251
EDARADD	2.53448	7.08771	2.25838	0.0247311	1	-3.44958
ZNF311	2.53293	7.65932	2.32916	0.0205989	1	-3.30726
SPATC1	2.52931	7.49484	2.11109	0.0356965	1	-3.73222
LOC102724951	2.52649	8.77081	2.23828	0.0260292	1	-3.48923
RNU6-514P	2.51165	9.60367	2.03893	0.0424442	1	-3.86399
SLC26A7	2.50323	4.97004	2.27074	0.0239614	1	-3.42503
FUT2	2.50041	9.27488	2.31413	0.0214219	1	-3.33784
LINC00638	2.49363	10.4766	1.98418	0.0482625	1	-3.96103
RASAL2-AS1	2.49068	6.93156	2.51405	0.0125255	1	-2.91575
TIGD7	2.44683	19.8039	2.08902	0.0376556	1	-3.773
RNU6ATAC39P	2.44468	7.87609	2.02968	0.0433831	1	-3.88057
LINC01978	2.44334	3.6355	2.63955	0.00879103	1	-2.63385
MIR5684	2.44323	5.57148	2.026	0.0437616	1	-3.88714
LINC01144	2.43136	9.58371	3.16114	0.00175312	1	-1.32492
POC1B-GALNT4	2.41941	17.8528	2.72752	0.00680536	1	-2.42854
MIR4774	2.40034	14.082	2.18545	0.0297273	1	-3.59183
XXYLT1-AS2	2.39188	8.11304	2.23998	0.0259171	1	-3.48588
SLC16A13	2.38667	7.62237	2.90945	0.00392634	1	-1.98394
PQLC1P2	2.37925	5.02904	2.98453	0.00310396	1	-1.79265
LOC101929759	2.37498	2.97124	3.44181	0.000670768	1	-0.531012
VLDLR-AS1	2.37471	5.35284	2.06797	0.0396085	1	-3.8115
CCDC183	2.37319	12.8208	2.62988	0.00903831	1	-2.65603
LOC441711	2.36682	12.3712	1.99803	0.0467301	1	-3.93672
LOC105371730	2.35644	13.5706	2.15126	0.0323552	1	-3.65696
MIR4308	2.35175	8.05469	2.0628	0.040101	1	-3.8209
FOLH1	2.32114	2.73449	2.43809	0.0154193	1	-3.08004
CASTOR1	2.31849	10.942	2.73338	0.00668876	1	-2.41464
LOC101928304	2.31206	3.0678	2.31283	0.0214943	1	-3.34047
LOC101928251	2.30832	2.6867	2.79394	0.00558513	1	-2.26933
SNORD116-2	2.30538	4.40059	3.04321	0.00257473	1	-1.64001
IGHD6-25	2.30532	6.15357	1.99059	0.0475474	1	-3.94979
RBPMS-AS1	2.29532	3.63407	2.69373	0.00751436	1	-2.50815
MIR3128	2.2851	17.0145	2.10653	0.0360937	1	-3.74068
PRCD	2.27852	6.48654	2.19238	0.0292174	1	-3.57849
IGHD5-24	2.27319	5.20568	2.44217	0.0152501	1	-3.07134
UNC5B-AS1	2.26641	3.14689	3.29118	0.00113237	1	-0.96476
MIR3681HG	2.25581	3.99667	2.02397	0.0439719	1	-3.89077
LOC100996419	2.25	16.9926	2.2543	0.0249899	1	-3.45765
MIR4480	2.24599	6.63847	2.2735	0.0237925	1	-3.41953
PPP1R13L	2.24447	12.9001	1.97977	0.0487586	1	-3.96872
LINC02249	2.22697	5.9322	2.22084	0.0272034	1	-3.52336
LOC101927993	2.22151	4.24869	2.61813	0.00934731	1	-2.68288
ATG9B	2.20809	9.78331	1.99861	0.0466665	1	-3.93569
RPL6P12	2.19508	9.91046	2.21421	0.0276611	1	-3.53626
CBR3	2.18183	6.70103	2.27862	0.0234816	1	-3.40931
MIR1-1HG	2.17506	3.98468	2.57351	0.0106088	1	-2.78382
RPL7AP48	2.17426	6.01545	2.44747	0.0150325	1	-3.06001
HNRNPCP7	2.17346	8.61946	2.44296	0.0152172	1	-3.06964
CCDC148	2.17158	6.83793	2.15402	0.0321355	1	-3.65173
PRRG2	2.16417	8.99539	2.6895	0.00760767	1	-2.51805
IGHJ3P	2.16285	5.44159	2.60537	0.00969354	1	-2.71191
SCN4A	2.15028	8.05048	2.15883	0.031757	1	-3.64263
C8orf86	2.13403	3.22638	2.2588	0.024705	1	-3.44875
LOC105370105	2.12032	6.86043	2.52004	0.0123191	1	-2.90258
PRKCZ-AS1	2.11837	7.85138	2.47943	0.0137785	1	-2.99123
LOC101928058	2.11825	3.87949	3.17074	0.00169825	1	-1.29879
SNORD116-24	2.11065	5.24163	2.11522	0.03534	1	-3.72455
DLGAP3	2.10834	6.43427	2.06715	0.0396861	1	-3.81299
LOC101928489	2.10454	5.7598	1.99394	0.0471781	1	-3.94391
LOC102546294	2.09078	6.69484	2.48115	0.0137136	1	-2.9875
CYTH1P1	2.07993	2.848	2.21973	0.0272792	1	-3.52551
C7orf25	2.07793	16.4641	2.03628	0.0427114	1	-3.86875
BFSP1	2.07544	7.66193	2.28324	0.0232044	1	-3.40008
LOC100420052	2.05512	10.0785	2.07084	0.0393369	1	-3.80627
RNU2-68P	2.05038	16.107	1.99958	0.0465609	1	-3.93398
TTLL10-AS1	2.04844	3.68476	2.67024	0.00804588	1	-2.56295
CRACDL	2.03309	3.98477	2.92776	0.00370923	1	-1.93771
MYRF-AS1	2.02604	4.74473	2.19686	0.0288922	1	-3.56987

## Sheet: down
logFC	AveExpr	t	P.Value	adj.P.Val	B
DAPK1-IT1	-0.211118	2.1853	-3.91637	0.000114234	1	0.666312
TNIP1	-0.0387419	3.59707	-3.8912	0.000126045	1	0.574464
MIR4308	-0.30722	1.71307	-3.88708	0.000128083	1	0.559497
CYREN	-0.030383	3.25151	-3.86812	0.000137884	1	0.490715
TRAFD1	-0.0402347	3.32666	-3.86226	0.000141052	1	0.469537
DEXI	-0.0548118	3.01003	-3.85628	0.000144359	1	0.447926
KCNN4	-0.0588037	3.21857	-3.82752	0.000161313	1	0.344441
DAPP1	-0.0692936	3.35334	-3.82321	0.000164006	1	0.329018
MX1	-0.12344	3.27429	-3.81489	0.000169336	1	0.299228
OTOA	-0.233992	2.01007	-3.81002	0.000172531	1	0.281822
MIR941-2	-0.27021	0.417819	-3.78433	0.00019034	1	0.190385
LINC01841	-0.185687	2.16691	-3.75598	0.000212012	1	0.0900844
RTCB	-0.0214897	3.48238	-3.73232	0.000231858	1	0.00691437
PML	-0.0390559	3.40397	-3.73055	0.000233411	1	0.000712702
TAP1	-0.0536822	3.36681	-3.72824	0.000235449	1	-0.00736391
CSF2	-0.372076	0.535941	-3.72268	0.000240437	1	-0.026837
ST3GAL2	-0.0434353	3.41443	-3.72053	0.000242389	1	-0.0343478
SHFL	-0.0595525	3.15866	-3.71663	0.000245968	1	-0.0479613
ZNF670-ZNF695	-0.256184	1.39035	-3.70546	0.000256509	1	-0.0869279
TFPI2	-0.451385	1.10553	-3.68992	0.00027188	1	-0.140947
RN7SL559P	-0.187653	1.91505	-3.68915	0.000272666	1	-0.143625
LINC00996	-0.257192	2.25428	-3.68783	0.000274013	1	-0.148199
WRAP53	-0.030967	3.07019	-3.6503	0.000315095	1	-0.277758
ACE	-0.193239	2.27189	-3.64955	0.000315975	1	-0.280343
UBE2Z	-0.021386	3.49835	-3.64171	0.000325273	1	-0.307221
HSPB1	-0.0882302	2.92582	-3.60681	0.00036993	1	-0.42637
CNN1	-0.302185	0.960587	-3.58388	0.000402336	1	-0.504074
LOC102724153	-0.254377	1.43952	-3.57733	0.000412073	1	-0.52619
APOL3	-0.0875801	3.13912	-3.56921	0.00042446	1	-0.553578
BATF	-0.0813547	2.82604	-3.55687	0.000443934	1	-0.595044
MIR155HG	-0.0937686	3.13898	-3.54711	0.00045993	1	-0.627753
IFI44L	-0.171385	3.01178	-3.53165	0.000486386	1	-0.679412
OAS2	-0.112125	3.175	-3.52292	0.000501957	1	-0.708506
JAGN1	-0.0293112	3.094	-3.522	0.000503611	1	-0.711544
HMGA1	-0.0395236	3.5794	-3.52098	0.000505482	1	-0.714965
IFNE	-0.253802	0.352788	-3.51135	0.00052329	1	-0.746921
ADCY3	-0.0532312	3.31901	-3.48568	0.000573716	1	-0.831783
TRIM25	-0.040463	3.5451	-3.47817	0.00058931	1	-0.856505
RNU1-91P	-0.174901	1.91105	-3.47187	0.000602696	1	-0.877205
IGHJ5	-0.266703	1.68327	-3.45898	0.000630977	1	-0.919457
CCL19	-0.277947	0.449902	-3.45823	0.00063266	1	-0.92191
KCNJ2-AS1	-0.383907	1.28586	-3.45744	0.000634435	1	-0.924491
SEPHS2	-0.0274784	3.30392	-3.44206	0.000669992	1	-0.974706
LMO2	-0.0404833	3.52745	-3.4377	0.000680401	1	-0.988897
GTPBP2	-0.0301787	3.4356	-3.41967	0.000725083	1	-1.04742
PI4K2B	-0.0359881	3.204	-3.39137	0.00080078	1	-1.13872
USP18	-0.140654	2.53533	-3.38471	0.000819621	1	-1.16009
MRPL15	-0.0359426	3.12445	-3.37941	0.000834916	1	-1.17707
LINC02323	-0.22474	1.57059	-3.37605	0.000844751	1	-1.18783
HLA-DRB5	-0.124833	3.40498	-3.36486	0.000878303	1	-1.22359
LOC101928438	-0.209896	1.62446	-3.34771	0.000932123	1	-1.27817
DOK1	-0.0427504	3.14909	-3.347	0.000934429	1	-1.28044
ADORA2A	-0.111365	2.71527	-3.34568	0.000938689	1	-1.28461
RET	-0.119869	2.55503	-3.34353	0.000945696	1	-1.29144
LINC02426	-0.375298	0.81547	-3.33983	0.000957877	1	-1.30317
CDC42EP5	-0.240939	0.396541	-3.33637	0.000969385	1	-1.31413
TIFA	-0.0510868	3.18048	-3.32427	0.00101067	1	-1.35236
PLSCR1	-0.05435	3.41912	-3.29271	0.0011262	1	-1.45151
PPP1R14B-AS1	-0.247218	1.42878	-3.29061	0.0011343	1	-1.45808
FOCAD-AS1	-0.210835	1.77251	-3.28194	0.00116837	1	-1.48516
ELAC1	-0.0392361	2.92104	-3.28032	0.00117481	1	-1.49019
MIR3142HG	-0.189458	2.60247	-3.27917	0.00117944	1	-1.49379
HCAR1	-0.252514	1.80114	-3.26744	0.00122741	1	-1.53026
TOMM34	-0.0265225	3.25801	-3.2646	0.00123929	1	-1.53907
DNAI2	-0.268241	1.1082	-3.26448	0.00123981	1	-1.53945
MIR548P	-0.292833	0.793027	-3.25867	0.00126449	1	-1.55748
INSM1	-0.254532	0.438223	-3.25429	0.00128337	1	-1.57103
RN7SL853P	-0.264905	0.935727	-3.2491	0.00130609	1	-1.58707
PSMA6	-0.0232429	3.35216	-3.24074	0.00134348	1	-1.61285
FAS	-0.0581099	3.31356	-3.23984	0.00134759	1	-1.61564
RN7SL36P	-0.283651	0.995373	-3.23846	0.00135387	1	-1.61989
CINP	-0.0259065	3.19462	-3.22929	0.00139635	1	-1.64811
INTS5	-0.0366999	3.05898	-3.22906	0.00139742	1	-1.64881
MIR193A	-0.211807	0.250613	-3.21501	0.00146493	1	-1.69187
IFI44	-0.0714498	3.35823	-3.20035	0.00153857	1	-1.73662
HCP5	-0.0831016	3.12471	-3.1966	0.00155798	1	-1.74806
ISG15	-0.106729	3.00445	-3.18973	0.00159409	1	-1.76895
RN7SL424P	-0.268919	1.2321	-3.18894	0.00159828	1	-1.77134
MRPS24	-0.0711607	2.56729	-3.18825	0.00160194	1	-1.77343
MIR4504	-0.246129	0.551508	-3.18262	0.00163223	1	-1.7905
NEURL3	-0.319719	0.819949	-3.17995	0.0016468	1	-1.7986
RN7SL187P	-0.26054	0.628491	-3.17945	0.00164952	1	-1.8001
PGF	-0.173277	2.38966	-3.17733	0.00166121	1	-1.80653
RN7SL615P	-0.249302	1.30725	-3.15914	0.00176439	1	-1.86142
CALHM6	-0.2226	2.1915	-3.14991	0.001819	1	-1.88916
LOC441711	-0.113394	2.13732	-3.14017	0.0018783	1	-1.91835
APOBEC3G	-0.0316043	3.1998	-3.14011	0.0018787	1	-1.91854
XIAPP3	-0.272862	0.939189	-3.13743	0.00189533	1	-1.92656
RPL7AP21	-0.259667	1.22402	-3.13443	0.0019141	1	-1.93552
MT1M	-0.252797	0.472746	-3.13287	0.00192397	1	-1.9402
LOC102724050	-0.235546	1.44283	-3.13196	0.00192968	1	-1.9429
IL27	-0.261788	1.709	-3.12952	0.00194525	1	-1.9502
RN7SL124P	-0.32176	1.05452	-3.12924	0.001947	1	-1.95102
SNORD3J	-0.281346	0.729732	-3.11476	0.0020416	1	-1.99414
ZDHHC4P1	-0.250676	2.04837	-3.11394	0.00204708	1	-1.99658
PARP14	-0.0329482	3.69078	-3.10819	0.00208587	1	-2.01363
ZDHHC18	-0.03759	3.34168	-3.10371	0.00211659	1	-2.02691
GGTLC3	-0.24062	0.572024	-3.10166	0.00213076	1	-2.03297
HLA-DMA	-0.0607938	3.46756	-3.10109	0.00213476	1	-2.03467
RNF207-AS1	-0.259791	0.655167	-3.10026	0.00214054	1	-2.03713
RTP4	-0.117976	2.54978	-3.09764	0.00215885	1	-2.04486
MIR8064	-0.267103	0.837586	-3.09616	0.00216929	1	-2.04924
KIF25-AS1	-0.27138	0.510441	-3.091	0.00220602	1	-2.06448
TNFAIP8	-0.0422679	3.48287	-3.09065	0.00220852	1	-2.06551
ST6GALNAC6	-0.0706592	2.64801	-3.08997	0.00221341	1	-2.06752
CCL8	-0.310455	0.622236	-3.08792	0.00222817	1	-2.07355
LGALS8-AS1	-0.0973043	2.31343	-3.08739	0.00223205	1	-2.07513
CD74	-0.0517872	3.86814	-3.07835	0.00229844	1	-2.10172
ADAMTS7P4	-0.154571	1.87216	-3.07595	0.00231634	1	-2.10876
ADPRH	-0.0782266	3.07236	-3.07121	0.0023522	1	-2.12269
VWA5A	-0.0836566	3.0504	-3.06931	0.00236668	1	-2.12826
RN7SL174P	-0.157691	2.03349	-3.06889	0.00236985	1	-2.12947
CSAG2	-0.159809	0.138581	-3.0686	0.0023721	1	-2.13033
DNER	-0.302654	0.650228	-3.06674	0.00238638	1	-2.13577
PNPT1	-0.0339393	3.37752	-3.0645	0.00240375	1	-2.14235
ITPKC	-0.0436091	3.0724	-3.06391	0.00240832	1	-2.14407
SH3D21	-0.0706682	3.05889	-3.0638	0.00240916	1	-2.14439
C11orf68	-0.0311589	3.02175	-3.06155	0.00242674	1	-2.15097
NIPA2	-0.0146916	3.36791	-3.04955	0.00252236	1	-2.18599
PRR5L	-0.0837643	3.00562	-3.0447	0.00256198	1	-2.20011
SRGAP2-AS1	-0.115409	2.62119	-3.0384	0.00261429	1	-2.21841
LINC00528	-0.0770098	2.97205	-3.03754	0.00262152	1	-2.22091
SLCO4A1	-0.110072	2.84062	-3.03596	0.00263478	1	-2.22548
HSD11B1-AS1	-0.279731	1.4344	-3.03519	0.00264131	1	-2.22772
CSPG4P13	-0.319716	1.05439	-3.0345	0.00264718	1	-2.22973
LAP3	-0.0326637	3.48806	-3.02468	0.00273166	1	-2.25816
BCYRN1	-0.150302	2.45797	-3.02331	0.00274364	1	-2.26212
NDUFS2	-0.0158315	3.39276	-3.01884	0.00278306	1	-2.27503
NMI	-0.0251045	3.37243	-3.01671	0.002802	1	-2.28116
TJAP1	-0.0274121	3.22168	-3.01537	0.00281399	1	-2.28502
DUSP7	-0.0638052	3.00764	-3.01007	0.00286191	1	-2.30029
DBF4P2	-0.153551	0.192643	-3.00746	0.00288575	1	-2.30779
ABCG1	-0.0621402	3.26583	-3.00371	0.0029204	1	-2.31858
UGT1A8	-0.146989	0.113367	-3.00166	0.00293943	1	-2.32445
ALAS1	-0.0445097	3.37626	-2.9996	0.00295876	1	-2.33038
LINC01589	-0.218171	0.384303	-2.9986	0.00296818	1	-2.33325
CBWD2	-0.020072	3.39261	-2.99811	0.0029728	1	-2.33465
XIAP	-0.0179054	3.46125	-2.99188	0.00303211	1	-2.3525
CCL22	-0.295215	1.51857	-2.99028	0.0030475	1	-2.35707
LINC02154	-0.177752	0.204952	-2.99019	0.00304832	1	-2.35732
CD82	-0.0327105	3.53963	-2.9857	0.00309198	1	-2.37016
PIK3CD	-0.0268894	3.53322	-2.98489	0.00309989	1	-2.37247
ATP6V1G3	-0.140002	0.162799	-2.98195	0.00312888	1	-2.38087
SNX20	-0.0366887	3.31682	-2.97712	0.00317692	1	-2.39463
MIR6852	-0.221599	0.454156	-2.96765	0.00327319	1	-2.42157
CEACAM21	-0.121048	2.55885	-2.96758	0.00327386	1	-2.42175
MTFP1	-0.137464	2.2506	-2.96608	0.0032894	1	-2.42602
RNA5SP324	-0.201075	1.72938	-2.96575	0.00329277	1	-2.42695
SRI	-0.0191619	3.44679	-2.95657	0.00338916	1	-2.45297
STAT1	-0.0379006	3.66175	-2.94814	0.00347996	1	-2.4768
FGF20	-0.217067	0.365181	-2.94648	0.00349811	1	-2.48149
RN7SL685P	-0.161535	0.218785	-2.94192	0.00354832	1	-2.49434
CD80	-0.131036	2.61187	-2.93675	0.00360609	1	-2.50889
ARHGAP25	-0.0339564	3.49323	-2.93553	0.00361984	1	-2.51231
ENPP2	-0.0984908	3.00574	-2.93231	0.00365644	1	-2.52137
RN7SL861P	-0.141427	0.151022	-2.93187	0.00366137	1	-2.52259
TBL2	-0.0399973	3.15244	-2.93107	0.00367056	1	-2.52484
NCOA7	-0.0414517	3.50393	-2.92543	0.00373566	1	-2.54067
UNC93B1	-0.0559823	3.28586	-2.9249	0.00374176	1	-2.54214
RN7SL454P	-0.232876	0.699166	-2.9244	0.0037476	1	-2.54355
RNU6-1127P	-0.220453	0.414607	-2.92349	0.0037583	1	-2.54611
MX2	-0.071322	3.35018	-2.92255	0.00376927	1	-2.54874
SERPINE2	-0.116255	2.60699	-2.92155	0.00378104	1	-2.55154
RPS28P2	-0.190702	0.341772	-2.91066	0.003911	1	-2.58195
LINC02691	-0.144938	0.181029	-2.90711	0.00395429	1	-2.59185
TPRA1	-0.0421701	3.21009	-2.90305	0.00400423	1	-2.60314
RNU6ATAC9P	-0.219043	1.82661	-2.90085	0.00403165	1	-2.60927
KLHL6	-0.0301783	3.40797	-2.89844	0.00406173	1	-2.61595
RN7SL11P	-0.247183	1.29379	-2.89773	0.00407064	1	-2.61792
MIR378A	-0.23757	0.740923	-2.89734	0.00407563	1	-2.61902
HLA-DOA	-0.115165	3.02342	-2.89495	0.00410573	1	-2.62564
PIK3R5	-0.0686909	3.50361	-2.89481	0.00410753	1	-2.62603
TMEM151A	-0.232116	0.598266	-2.88528	0.00423004	1	-2.65244
MN1	-0.135099	2.81685	-2.88507	0.00423282	1	-2.65303
SYP	-0.0946697	2.17593	-2.88248	0.00426668	1	-2.66019
PARP9	-0.0379723	3.39042	-2.88243	0.00426727	1	-2.66031
CD274	-0.139254	2.40175	-2.87969	0.0043034	1	-2.66788
IFIH1	-0.0429314	3.37302	-2.87962	0.00430438	1	-2.66809
MRPL18	-0.0327049	3.18144	-2.87286	0.00439461	1	-2.68671
OCSTAMP	-0.304083	0.887949	-2.87045	0.00442724	1	-2.69335
COL4A2-AS2	-0.268447	0.593653	-2.86649	0.00448127	1	-2.70424
RNU2-3P	-0.0560575	3.20412	-2.86315	0.00452738	1	-2.71343
BZW1-AS1	-0.189691	1.78147	-2.86302	0.00452918	1	-2.71378
GALE	-0.0460644	2.9201	-2.85878	0.00458831	1	-2.72542
STARD8	-0.144785	2.9598	-2.85704	0.00461275	1	-2.73018
RPS18P13	-0.223435	0.536897	-2.85392	0.00465699	1	-2.73874
OAS3	-0.0687138	3.29818	-2.84891	0.00472863	1	-2.75243
LINC02528	-0.220885	0.42394	-2.84766	0.00474677	1	-2.75586
BCL6B	-0.194316	2.16831	-2.84596	0.00477134	1	-2.76049
LINC01124	-0.0884152	0.074383	-2.84371	0.00480426	1	-2.76665
LINC00659	-0.229541	0.425605	-2.84075	0.00484764	1	-2.77471
STIP1	-0.0166004	3.48698	-2.84037	0.00485328	1	-2.77575
IRF7	-0.0525814	3.27792	-2.8354	0.00492707	1	-2.78927
CIITA	-0.0707969	3.4514	-2.82767	0.00504407	1	-2.81029
HDAC3	-0.0169056	3.38993	-2.8259	0.0050712	1	-2.81509
DDO	-0.203194	2.56539	-2.82557	0.00507633	1	-2.816
STK10	-0.0248349	3.62874	-2.82495	0.00508582	1	-2.81767
IL12RB1	-0.0811553	3.03058	-2.82224	0.00512776	1	-2.82502
MIR3174	-0.111469	2.22232	-2.82203	0.00513105	1	-2.8256
GNAI1	-0.151244	2.92207	-2.8218	0.0051345	1	-2.8262
CCND1	-0.17378	2.2522	-2.82132	0.00514199	1	-2.8275
RNF185	-0.039402	3.11161	-2.82124	0.00514327	1	-2.82772
LOC101926934	-0.0809531	0.0558317	-2.81816	0.00519134	1	-2.83605
NTAN1P2	-0.112575	2.20284	-2.80983	0.0053237	1	-2.85858
BAK1	-0.0238905	3.2804	-2.80968	0.00532597	1	-2.85896
BIN1	-0.0792806	3.10861	-2.80956	0.00532803	1	-2.8593
GBP4	-0.0818512	3.3204	-2.80738	0.00536308	1	-2.86517
RPS2P36	-0.088534	2.63638	-2.80189	0.0054526	1	-2.87997
SP100	-0.0148233	3.63966	-2.80065	0.00547297	1	-2.8833
LOC100420066	-0.144843	2.01402	-2.79824	0.00551272	1	-2.88977
NUP153-AS1	-0.0775013	2.33616	-2.79676	0.00553733	1	-2.89376
MIR4507	-0.0741618	0.0456593	-2.79578	0.00555359	1	-2.89638
PAOX	-0.131957	2.34923	-2.79423	0.00557954	1	-2.90054
RPS2P13	-0.109619	2.15938	-2.79386	0.00558572	1	-2.90153
KBTBD8	-0.0589292	3.30017	-2.79129	0.00562903	1	-2.90843
RNU2-17P	-0.171766	1.79846	-2.78671	0.0057068	1	-2.92069
VHL	-0.0162605	3.49282	-2.78604	0.00571826	1	-2.92248
LINC02574	-0.236474	1.87088	-2.78589	0.00572093	1	-2.9229
SPINK1	-0.343621	1.20184	-2.78421	0.00574978	1	-2.92739
RNU6-647P	-0.221188	0.629142	-2.78282	0.00577378	1	-2.93111
RNU6-919P	-0.265872	0.581487	-2.78271	0.00577567	1	-2.9314
RNU6-1203P	-0.177921	1.4952	-2.78153	0.00579605	1	-2.93455
RNA5SP383	-0.225988	1.19213	-2.78149	0.00579668	1	-2.93465
RNU6-877P	-0.12824	1.99742	-2.77915	0.00583746	1	-2.94091
MECOM-AS1	-0.16646	0.142899	-2.77508	0.00590892	1	-2.95177
IL1B	-0.100233	3.41762	-2.77444	0.00592028	1	-2.95349
TMEM140	-0.0351011	3.2162	-2.77416	0.00592521	1	-2.95423
EPSTI1	-0.101433	3.08074	-2.77273	0.00595051	1	-2.95803
POLR1H	-0.0281691	3.10607	-2.77243	0.00595594	1	-2.95885
UBAC2-AS1	-0.057519	2.56482	-2.77236	0.00595707	1	-2.95901
CSAG3	-0.161062	0.183941	-2.77192	0.00596502	1	-2.9602
SLC25A30-AS1	-0.164348	1.69749	-2.77124	0.00597699	1	-2.96199
RN7SL551P	-0.222558	0.716439	-2.77022	0.00599523	1	-2.96471
RNU6-1165P	-0.146114	1.839	-2.76774	0.0060397	1	-2.97131
PLA2G4E-AS1	-0.266722	1.18364	-2.76507	0.00608811	1	-2.97843
RBM42	-0.0218779	3.26703	-2.75937	0.00619221	1	-2.99355
IFI35	-0.0424983	3.10698	-2.75769	0.00622319	1	-2.998
LY6K	-0.311713	1.12569	-2.75657	0.00624397	1	-3.00098
MIRLET7I	-0.18727	1.5017	-2.75637	0.00624768	1	-3.0015
ARAP2	-0.0456173	3.56399	-2.75313	0.006308	1	-3.01007
SLC35A2	-0.0316488	3.04019	-2.75283	0.00631369	1	-3.01087
HSPA1B	-0.0725223	3.31882	-2.75104	0.00634731	1	-3.01561
RN7SL504P	-0.254621	1.18776	-2.7499	0.0063689	1	-3.01863
SLC41A2	-0.106698	2.75378	-2.74815	0.00640205	1	-3.02326
FABP5P3	-0.158848	1.60717	-2.74806	0.00640369	1	-3.02349
MIR607	-0.1548	0.22693	-2.74748	0.0064146	1	-3.02501
PTGS2	-0.0826625	3.40956	-2.74623	0.00643849	1	-3.02832
MIR6077	-0.149582	2.37695	-2.74427	0.00647597	1	-3.03349
FAM83B	-0.257037	0.61093	-2.74401	0.00648098	1	-3.03418
PSMB8	-0.0269532	3.39952	-2.74399	0.00648144	1	-3.03424
MIR320A	-0.234635	1.12675	-2.73939	0.00657025	1	-3.04637
SIAE	-0.0736296	2.9936	-2.73924	0.00657305	1	-3.04675
FBXO6	-0.0541324	2.91637	-2.73349	0.00668576	1	-3.06189
LIF-AS1	-0.19674	0.373762	-2.73231	0.00670906	1	-3.06498
GPR137	-0.0284787	2.93755	-2.73141	0.00672683	1	-3.06734
LOC100289361	-0.190771	1.57513	-2.73055	0.00674398	1	-3.06961
B4GALT5	-0.0422466	3.4486	-2.7304	0.00674699	1	-3.07
MMP1	-0.231444	0.442183	-2.73034	0.00674822	1	-3.07017
TRNAU1AP	-0.0181685	3.18693	-2.72847	0.00678549	1	-3.07507
DNAJB4	-0.0391931	3.25053	-2.72764	0.0068022	1	-3.07726
GALNT12	-0.112681	2.615	-2.72354	0.00688485	1	-3.08801
TMEM274P	-0.247843	1.02787	-2.72301	0.00689549	1	-3.08938
MIR6891	-0.19753	1.93877	-2.7203	0.00695066	1	-3.09647
SPIB	-0.122664	2.36253	-2.71971	0.00696287	1	-3.09803
VN1R104P	-0.185915	0.271989	-2.71946	0.00696782	1	-3.09866
EIF3FP2	-0.166713	1.7952	-2.71805	0.00699688	1	-3.10237
HIF1A-AS1	-0.206726	0.540557	-2.71781	0.00700183	1	-3.103
C1orf43	-0.014964	3.47784	-2.71778	0.00700246	1	-3.10307
RNU5A-7P	-0.102996	0.103888	-2.71732	0.00701183	1	-3.10426
RN7SL804P	-0.143499	0.210114	-2.71606	0.00703779	1	-3.10755
HLA-DRB1	-0.0781028	3.58279	-2.71508	0.0070582	1	-3.11013
LOC100192426	-0.196333	0.381283	-2.7118	0.00712651	1	-3.11869
TNF	-0.153884	2.89734	-2.7113	0.00713696	1	-3.11999
NEUROG3	-0.184588	0.306102	-2.71079	0.00714769	1	-3.12133
LOC101928725	-0.117276	1.99034	-2.71073	0.00714886	1	-3.12148
SERPINB9	-0.0897341	3.17203	-2.70973	0.00716987	1	-3.12409
MRPL14	-0.0368611	2.99402	-2.70904	0.00718432	1	-3.12587
ACSL4	-0.0297462	3.58457	-2.70863	0.00719302	1	-3.12695
ICAM1	-0.0831245	3.39401	-2.70587	0.00725145	1	-3.13414
HLA-DRA	-0.0627229	3.79091	-2.7027	0.00731913	1	-3.1424
HELZ2	-0.0672266	3.38315	-2.70197	0.0073347	1	-3.14429
RNU6-836P	-0.115305	0.104424	-2.70141	0.00734673	1	-3.14574
UNC5B-AS1	-0.257328	1.08542	-2.70108	0.0073538	1	-3.1466
RPS6KA1	-0.0262215	3.52182	-2.69809	0.00741835	1	-3.15436
ENO1-AS1	-0.16908	1.73647	-2.69427	0.0075016	1	-3.16428
IL2RG	-0.0464972	3.13327	-2.6935	0.00751855	1	-3.16628
LOC105373244	-0.252646	0.763139	-2.69275	0.00753504	1	-3.16823
LINC02869	-0.1238	0.152966	-2.69234	0.00754411	1	-3.16929
WDR5B-DT	-0.0432335	2.89292	-2.69206	0.00755013	1	-3.17
MIR3142	-0.2646	0.914109	-2.689	0.00761789	1	-3.17794
RPL21P117	-0.209455	1.10199	-2.68838	0.00763162	1	-3.17953
MIR98	-0.104356	2.03788	-2.68766	0.00764762	1	-3.18139
LOC403312	-0.219955	1.13594	-2.6876	0.00764902	1	-3.18156
CBLN3	-0.104697	2.05882	-2.68682	0.00766646	1	-3.18358
RN7SL337P	-0.19381	0.361585	-2.68667	0.00766975	1	-3.18396
PIK3CD-AS1	-0.0690345	2.70056	-2.68595	0.00768598	1	-3.18584
LINC01093	-0.320926	1.2477	-2.68503	0.00770655	1	-3.18821
RNU5A-3P	-0.151135	1.7154	-2.68461	0.00771583	1	-3.18928
LRRC75B	-0.103458	2.62932	-2.68399	0.00772986	1	-3.19089
MACC1-AS1	-0.269411	1.89587	-2.68026	0.00781417	1	-3.20052
UGT1A13P	-0.0947649	0.0602659	-2.67852	0.00785383	1	-3.20501
LOC100130044	-0.135822	2.12367	-2.67552	0.00792256	1	-3.21274
TRMT5	-0.0370029	2.94687	-2.67464	0.0079428	1	-3.215
RN7SL496P	-0.163059	0.302464	-2.6685	0.00808561	1	-3.23081
ADAR	-0.0148646	3.77595	-2.66786	0.00810048	1	-3.23243
LSP1	-0.059195	3.46664	-2.66656	0.00813117	1	-3.23579
RPL36AP35	-0.193225	0.421385	-2.66564	0.00815284	1	-3.23815
RNF144B	-0.086907	3.31464	-2.66438	0.0081827	1	-3.24139
VAV1	-0.0288667	3.45478	-2.66394	0.00819303	1	-3.24251
DHRS7B	-0.0252948	3.12254	-2.6628	0.00822016	1	-3.24544
IL15RA	-0.053009	3.0671	-2.66168	0.00824675	1	-3.2483
C6orf223	-0.257127	1.7979	-2.66152	0.00825064	1	-3.24872
PACERR	-0.165854	2.19014	-2.65968	0.00829459	1	-3.25342
TMEM72	-0.14381	1.89115	-2.6589	0.00831332	1	-3.25542
ST6GALNAC4	-0.0492241	3.13808	-2.65869	0.00831842	1	-3.25597
TDRD7	-0.034079	3.3004	-2.65834	0.00832681	1	-3.25686
MGMT	-0.105485	2.93709	-2.65822	0.00832967	1	-3.25716
RNU6-315P	-0.0970604	2.21716	-2.65796	0.00833607	1	-3.25784
RNA5SP204	-0.0823941	0.0676128	-2.65568	0.00839116	1	-3.26368
C21orf91	-0.0340009	3.42915	-2.65362	0.00844105	1	-3.26893
XAF1	-0.0642241	3.15858	-2.65352	0.00844354	1	-3.26919
DOCK8-AS1	-0.0457322	2.92139	-2.65236	0.00847177	1	-3.27215
CYTH1P1	-0.244619	0.978096	-2.64488	0.00865633	1	-3.29123
ACOT2	-0.0416654	2.91643	-2.64443	0.00866767	1	-3.29239
CCL26	-0.168061	0.276778	-2.63956	0.00878997	1	-3.30479
IL15	-0.117896	2.78243	-2.63861	0.00881396	1	-3.30721
RN7SL191P	-0.211402	0.944996	-2.63735	0.00884576	1	-3.31039
RN7SL255P	-0.143083	0.237083	-2.63565	0.00888906	1	-3.31471
SEC24A	-0.0236348	3.46031	-2.62915	0.00905627	1	-3.3312
C22orf15	-0.0815175	2.33902	-2.62821	0.00908081	1	-3.33359
FCSK	-0.0224293	3.1273	-2.62352	0.00920346	1	-3.34545
PRICKLE3	-0.0443859	2.66156	-2.62245	0.00923166	1	-3.34816
UBAC2	-0.0145638	3.41252	-2.62064	0.0092795	1	-3.35272
GAPDHP46	-0.229175	0.693788	-2.62034	0.0092875	1	-3.35349
ZNF883	-0.0813296	0.062426	-2.62001	0.00929625	1	-3.35432
LINC00261	-0.102892	0.0996383	-2.61957	0.00930809	1	-3.35544
BTNL2	-0.239628	0.79754	-2.61867	0.00933187	1	-3.3577
CPNE3	-0.0437968	3.45027	-2.61727	0.00936939	1	-3.36124
TAP2	-0.0279335	3.30902	-2.61226	0.00950427	1	-3.37387
RNASEK-C17orf49	-0.227303	1.17721	-2.61097	0.00953932	1	-3.37712
SRI-AS1	-0.0556227	2.57269	-2.60762	0.00963059	1	-3.38553
TM2D2	-0.0246539	3.12335	-2.60742	0.00963633	1	-3.38606
CDC42EP1	-0.262939	1.96657	-2.60728	0.00964004	1	-3.3864
TLR7	-0.163235	2.68147	-2.60075	0.00982071	1	-3.40279
LOC646666	-0.173811	0.316994	-2.59978	0.00984779	1	-3.40522
DLL1	-0.128201	2.397	-2.59798	0.00989824	1	-3.40973
MIR210	-0.193776	0.299175	-2.59658	0.00993763	1	-3.41323
RNA5SP448	-0.0896581	0.06953	-2.59422	0.0100045	1	-3.41915
MIR874	-0.148687	0.241384	-2.59189	0.0100706	1	-3.42496
RUVBL1-AS1	-0.158462	1.71745	-2.5912	0.0100906	1	-3.42671
LACTB2-AS1	-0.0862127	2.25027	-2.59105	0.0100946	1	-3.42706
CSKMT	-0.0460679	2.8552	-2.58904	0.0101524	1	-3.43209
S100A14	-0.187152	0.422438	-2.58805	0.010181	1	-3.43457
RNU7-40P	-0.198096	1.57442	-2.5864	0.0102284	1	-3.43868
RN7SKP1	-0.181521	1.41451	-2.58623	0.0102336	1	-3.43912
RN7SL734P	-0.097996	0.0893574	-2.58142	0.0103734	1	-3.45108
HLA-DPB1	-0.072486	3.52586	-2.57973	0.0104232	1	-3.4553
FAM50B	-0.154592	0.269679	-2.57957	0.0104279	1	-3.4557
PRKD2	-0.0327784	3.32405	-2.57893	0.0104466	1	-3.45728
XIRP1	-0.262961	1.65147	-2.57783	0.0104792	1	-3.46002
CEP83-DT	-0.0935597	2.15707	-2.57764	0.0104849	1	-3.4605
NECAP2	-0.0181202	3.40731	-2.57718	0.0104983	1	-3.46163
RN7SL356P	-0.105583	0.131756	-2.57491	0.0105658	1	-3.46728
FMR1NB	-0.141867	0.224709	-2.57467	0.0105729	1	-3.46787
LOC101929574	-0.200421	1.47347	-2.57388	0.0105966	1	-3.46984
SAMD14	-0.103639	2.33193	-2.57384	0.0105978	1	-3.46994
MIR6809	-0.225569	0.622574	-2.57355	0.0106065	1	-3.47066
CHST7	-0.090251	2.85059	-2.57115	0.0106783	1	-3.47661
MIR4266	-0.206083	0.482693	-2.56883	0.0107484	1	-3.48237
TNFRSF9	-0.140378	2.57236	-2.56858	0.0107559	1	-3.48298
SMG9	-0.0249809	3.18409	-2.56339	0.010914	1	-3.49583
PLA2R1	-0.216511	1.82362	-2.56002	0.011018	1	-3.50417
RN7SL334P	-0.10313	2.36252	-2.55998	0.0110191	1	-3.50427
RN7SKP56	-0.180334	1.7436	-2.55991	0.0110212	1	-3.50443
EPHB3	-0.245188	1.66278	-2.55726	0.0111036	1	-3.51099
HDHD3	-0.0319572	2.96808	-2.5568	0.011118	1	-3.51213
LOC102724511	-0.288632	1.03788	-2.55594	0.0111448	1	-3.51424
ZNF579	-0.0575961	2.65224	-2.55373	0.011214	1	-3.51969
IFIT3	-0.0968516	3.17069	-2.55314	0.0112327	1	-3.52115
TNIP2	-0.0324493	3.28971	-2.55216	0.0112633	1	-3.52355
TATDN2	-0.0197468	3.30939	-2.55113	0.0112959	1	-3.52609
SERPINB6	-0.0638947	3.46618	-2.54993	0.0113339	1	-3.52904
ISCA2	-0.0242907	3.07026	-2.54747	0.0114122	1	-3.5351
COX17	-0.0215901	3.19482	-2.5472	0.0114207	1	-3.53575
PIP5K1A	-0.0240909	3.4224	-2.54587	0.0114634	1	-3.53903
SLAMF7	-0.0977959	2.81597	-2.54534	0.0114803	1	-3.54033
DMBX1	-0.204407	0.536388	-2.54451	0.0115069	1	-3.54237
MAGEA2	-0.104026	0.115052	-2.54406	0.0115214	1	-3.54347
C4orf36	-0.200795	0.679543	-2.5432	0.0115491	1	-3.54558
IRF5	-0.0340145	3.37887	-2.54096	0.0116217	1	-3.55109
VPS39	-0.0139132	3.55878	-2.53941	0.011672	1	-3.55488
LY6E	-0.0520625	3.37733	-2.53918	0.0116796	1	-3.55545
SCARF1	-0.0591489	3.19324	-2.53719	0.0117446	1	-3.56033
MBD1	-0.0147039	3.48429	-2.5348	0.0118229	1	-3.56617
KCNQ1DN	-0.153524	0.28889	-2.53376	0.0118573	1	-3.56872
AIRE	-0.196429	1.42923	-2.53158	0.0119295	1	-3.57405
IRF1	-0.0275244	3.65082	-2.53106	0.0119466	1	-3.57531
CCL4L1	-0.202484	2.52935	-2.52936	0.0120033	1	-3.57947
CCL4L2	-0.202484	2.52935	-2.52936	0.0120033	1	-3.57947
SREBF1	-0.0299306	3.41708	-2.52876	0.0120233	1	-3.58093
MIR6821	-0.215356	0.669165	-2.52716	0.0120769	1	-3.58484
INPP5B	-0.0184758	3.47421	-2.52555	0.0121313	1	-3.58878
PRSS22	-0.215465	0.535014	-2.52479	0.0121569	1	-3.59063
C1QTNF1	-0.297994	1.49092	-2.52416	0.0121782	1	-3.59217
ACTBP12	-0.101287	0.10894	-2.52288	0.0122214	1	-3.59528
LINC00421	-0.283411	0.70615	-2.52136	0.0122732	1	-3.59899
CD1D	-0.198082	2.78572	-2.52022	0.0123119	1	-3.60175
HMGB1P12	-0.0793893	0.0615822	-2.51997	0.0123207	1	-3.60237
NDUFB8	-0.0159922	3.21897	-2.51942	0.0123393	1	-3.6037
P3H2-AS1	-0.185366	0.537542	-2.5192	0.0123469	1	-3.60424
MIR6851	-0.194362	0.562792	-2.51821	0.0123807	1	-3.60664
LOC729867	-0.0634909	2.60859	-2.51801	0.0123878	1	-3.60714
RNU6-882P	-0.190471	0.500059	-2.51788	0.0123922	1	-3.60746
G6PC	-0.197338	0.687436	-2.5168	0.0124292	1	-3.61007
MTRNR2L10	-0.250692	1.42228	-2.51678	0.0124299	1	-3.61012
RN7SL364P	-0.197142	1.35062	-2.51609	0.0124538	1	-3.6118
EMC9	-0.0354473	2.76382	-2.51428	0.0125164	1	-3.6162
LGALS9	-0.0230025	3.3973	-2.51408	0.0125232	1	-3.61668
RIBC2	-0.206122	1.9699	-2.5116	0.0126096	1	-3.6227
RNU2-30P	-0.126669	1.96006	-2.51072	0.0126404	1	-3.62484
APEX2	-0.026594	3.08375	-2.50998	0.0126661	1	-3.62662
CCL3L1	-0.152038	3.04691	-2.50917	0.0126946	1	-3.6286
CCL3L3	-0.152038	3.04691	-2.50917	0.0126946	1	-3.6286
XPNPEP2	-0.178667	1.53855	-2.50909	0.0126974	1	-3.62879
RPSAP10	-0.130311	0.196147	-2.50693	0.0127735	1	-3.63403
RN7SL726P	-0.240701	0.968985	-2.50662	0.0127842	1	-3.63476
C19orf67	-0.160948	1.77821	-2.50645	0.0127903	1	-3.63518
NAPSB	-0.182049	2.75974	-2.50528	0.0128317	1	-3.63801
PNMA5	-0.224767	1.50255	-2.50073	0.0129938	1	-3.64901
CNDP2	-0.0348085	3.40394	-2.49992	0.0130227	1	-3.65096
LOC105369632	-0.04665	2.82438	-2.49888	0.0130604	1	-3.65349
SPSB2	-0.04665	2.82438	-2.49888	0.0130604	1	-3.65349
IGFBP1	-0.0958397	0.0998423	-2.49812	0.0130877	1	-3.65532
MTND5P25	-0.0905937	2.27523	-2.49811	0.013088	1	-3.65534
RN7SL63P	-0.131913	0.133307	-2.4972	0.0131207	1	-3.65753
SNORD15A	-0.192378	1.13044	-2.49717	0.0131219	1	-3.65761
LLPH-DT	-0.102198	2.02547	-2.49713	0.0131234	1	-3.65771
RPL23P3	-0.249548	1.11123	-2.49582	0.0131707	1	-3.66086
RN7SL709P	-0.204008	0.857462	-2.49501	0.0132	1	-3.66281
INPP5F	-0.0253224	3.30256	-2.49498	0.0132014	1	-3.6629
SNORA70H	-0.130574	0.182294	-2.49368	0.0132485	1	-3.66602
MIR4296	-0.187416	1.43425	-2.48972	0.0133936	1	-3.67555
NLRP4	-0.226373	0.586277	-2.48931	0.0134087	1	-3.67654
TRIM56	-0.0224404	3.41479	-2.48874	0.0134298	1	-3.67792
LINC02056	-0.198081	0.878345	-2.48821	0.0134492	1	-3.67918
CD34	-0.218976	2.80002	-2.4881	0.0134533	1	-3.67945
PNPLA5	-0.183148	0.497541	-2.48655	0.0135108	1	-3.68318
GALNT4	-0.042932	2.62225	-2.48616	0.0135251	1	-3.68411
LOC105373373	-0.135162	0.184244	-2.48422	0.0135974	1	-3.68878
CHMP5	-0.0201779	3.30343	-2.48402	0.0136048	1	-3.68925
HSPA1A	-0.0626095	3.31786	-2.48397	0.0136068	1	-3.68938
IFIT1	-0.119576	2.8743	-2.482	0.0136803	1	-3.69409
CDH15	-0.208565	0.853138	-2.48135	0.0137048	1	-3.69566
CISH	-0.0573626	2.99261	-2.48097	0.013719	1	-3.69656
PBX2	-0.0135169	3.42186	-2.48039	0.0137408	1	-3.69795
RNY4P34	-0.202064	0.542047	-2.47783	0.0138378	1	-3.7041
HRH1	-0.25068	1.39421	-2.47738	0.0138546	1	-3.70517
C19orf25	-0.0277768	2.97482	-2.47498	0.013946	1	-3.71091
MIR4710	-0.219047	0.580743	-2.4729	0.0140255	1	-3.71588
LINC01282	-0.10462	0.116892	-2.47265	0.014035	1	-3.71648
KCTD11	-0.107078	2.4828	-2.47207	0.0140574	1	-3.71787
PHF11	-0.0201095	3.38474	-2.47023	0.0141281	1	-3.72226
NDUFB4P12	-0.168938	1.34145	-2.46942	0.0141597	1	-3.72421
NAPA	-0.0246021	3.38045	-2.4669	0.0142571	1	-3.7302
ESRRA	-0.0284027	3.13679	-2.46685	0.014259	1	-3.73032
RN7SL718P	-0.114291	0.165945	-2.46654	0.0142712	1	-3.73107
RN7SKP134	-0.161307	1.47947	-2.46563	0.0143067	1	-3.73324
MRPL2P1	-0.232892	0.968603	-2.46483	0.014338	1	-3.73515
TMEM38B	-0.0333142	3.29179	-2.46408	0.0143673	1	-3.73693
HLA-DRB6	-0.131808	2.9807	-2.46371	0.0143817	1	-3.7378
GXYLT2	-0.20651	1.88147	-2.4637	0.0143824	1	-3.73784
RRN3P4	-0.20528	2.25119	-2.46247	0.0144305	1	-3.74076
ZNF821	-0.0683385	2.72799	-2.46125	0.0144788	1	-3.74368
RN7SL230P	-0.0511344	2.37859	-2.46102	0.0144878	1	-3.74422
LSP1P2	-0.146169	0.272765	-2.4568	0.0146551	1	-3.75425
LOC152845	-0.100031	1.9596	-2.45648	0.014668	1	-3.75502
SMPD1	-0.0387455	3.06502	-2.45635	0.0146731	1	-3.75532
RPS10P14	-0.114207	2.05812	-2.45596	0.0146886	1	-3.75624
TIMM10	-0.0325115	2.98111	-2.45459	0.0147434	1	-3.7595
DNAJA1	-0.0184888	3.65681	-2.45415	0.014761	1	-3.76054
TTI2	-0.0235376	3.06363	-2.45105	0.0148859	1	-3.76789
CLDN7	-0.0764914	2.17756	-2.45089	0.0148924	1	-3.76827
KCTD14	-0.192338	0.605219	-2.45039	0.0149126	1	-3.76946
HUWE1	-0.0132549	3.80602	-2.44807	0.0150066	1	-3.77494
GPR21	-0.198801	0.691649	-2.44406	0.015171	1	-3.78444
RNU7-74P	-0.0588316	0.0420552	-2.44395	0.0151755	1	-3.7847
ARHGAP31-AS1	-0.127695	2.21527	-2.44392	0.0151765	1	-3.78476
CMTM2	-0.169858	1.89071	-2.44346	0.0151956	1	-3.78586
RHBDF2	-0.0539335	3.22156	-2.44271	0.0152264	1	-3.78762
LSP1P1	-0.162874	0.327961	-2.43998	0.0153393	1	-3.79407
RPL21P97	-0.0260274	3.36261	-2.43921	0.0153715	1	-3.7959
FJX1	-0.232966	0.852452	-2.43886	0.015386	1	-3.79672
CCL4	-0.120872	2.90699	-2.4385	0.0154008	1	-3.79756
CCL3	-0.120375	3.1248	-2.43773	0.0154331	1	-3.79938
ENPP7	-0.21327	0.758994	-2.43754	0.0154409	1	-3.79982
MIR3128	-0.0594382	2.31475	-2.4355	0.0155265	1	-3.80464
SLC9A7	-0.0274248	3.56239	-2.43481	0.0155554	1	-3.80626
CCDC137P	-0.239452	1.21822	-2.43466	0.0155618	1	-3.80662
RNU6ATAC7P	-0.142265	0.222213	-2.43378	0.0155987	1	-3.80869
ACOT6	-0.193743	0.591927	-2.43311	0.015627	1	-3.81027
ANGPTL4	-0.100561	2.49781	-2.433	0.0156316	1	-3.81052
HEIH	-0.0454052	3.02274	-2.43005	0.0157564	1	-3.81745
RFTN1	-0.0309305	3.40187	-2.42989	0.0157633	1	-3.81783
MIR548AM	-0.172313	0.384826	-2.42603	0.015928	1	-3.82689
MRPS18A	-0.021259	3.04487	-2.42489	0.0159774	1	-3.82958
TAPBP	-0.0161764	3.65746	-2.42327	0.0160472	1	-3.83338
IPPK	-0.0294594	3.0001	-2.42253	0.0160792	1	-3.83512
RNU6-686P	-0.092909	0.103774	-2.42236	0.0160863	1	-3.8355
LOC101927124	-0.072512	2.15958	-2.4191	0.0162281	1	-3.84314
GRINA	-0.0400723	3.42014	-2.417	0.01632	1	-3.84805
TCOF1	-0.0274154	3.57978	-2.41662	0.0163368	1	-3.84895
B3GNT7	-0.118148	2.77561	-2.41351	0.0164737	1	-3.85621
MIR4669	-0.228928	1.00183	-2.41332	0.0164822	1	-3.85666
C6orf62	-0.00912687	3.71014	-2.41213	0.0165346	1	-3.85942
LY6H	-0.113804	0.148144	-2.40996	0.0166314	1	-3.8645
SP110	-0.0317378	3.31809	-2.40979	0.0166387	1	-3.86488
CD40	-0.0876483	2.6981	-2.40903	0.0166726	1	-3.86665
LOC101927322	-0.157642	1.81446	-2.40816	0.0167116	1	-3.86868
IRAK2	-0.102219	3.02121	-2.40545	0.0168333	1	-3.87499
PFKP	-0.0256436	3.50897	-2.40524	0.0168427	1	-3.87548
IL12B	-0.226516	0.608642	-2.40483	0.0168612	1	-3.87643
RN7SKP85	-0.0827279	0.0729926	-2.40379	0.0169086	1	-3.87887
RNU7-77P	-0.179354	1.2818	-2.40337	0.0169275	1	-3.87985
TMEM69	-0.0237488	3.15135	-2.40273	0.0169563	1	-3.88132
BATF3	-0.156545	1.9962	-2.40259	0.0169628	1	-3.88166
RNU6-727P	-0.154555	0.32012	-2.40253	0.0169653	1	-3.88178
GJA3	-0.264898	0.91579	-2.40221	0.01698	1	-3.88253
RN7SL632P	-0.0693309	0.0556112	-2.40067	0.01705	1	-3.88611
MGLL	-0.0816745	3.37526	-2.39854	0.0171472	1	-3.89105
TMEM273	-0.144065	2.58382	-2.39851	0.017149	1	-3.89114
NACC1	-0.0254634	3.25797	-2.39755	0.0171926	1	-3.89335
SLC4A3	-0.213213	1.72933	-2.39722	0.0172081	1	-3.89414
MED18	-0.0295532	2.9374	-2.39672	0.017231	1	-3.89529
RPS15AP19	-0.0331531	3.20421	-2.39454	0.0173314	1	-3.90034
ASB2	-0.130399	2.50848	-2.39447	0.0173346	1	-3.9005
PLA1A	-0.198858	1.83738	-2.39053	0.0175178	1	-3.90963
SMAD3	-0.049821	3.49662	-2.39009	0.0175384	1	-3.91065
C15orf48	-0.213824	2.32396	-2.38885	0.0175961	1	-3.9135
CDK5P1	-0.105511	0.142666	-2.38867	0.0176047	1	-3.91392
MIR4479	-0.158887	0.345247	-2.38796	0.0176381	1	-3.91557
GBP3	-0.0318294	3.2916	-2.38785	0.0176431	1	-3.91581
DNAAF1	-0.119016	2.50714	-2.3878	0.0176455	1	-3.91593
RN7SL414P	-0.189526	1.1986	-2.38685	0.0176902	1	-3.91813
PPP4R4	-0.229342	1.6843	-2.38633	0.0177146	1	-3.91933
ANGPTL6	-0.100459	2.61998	-2.38611	0.0177252	1	-3.91984
DLGAP3	-0.186697	1.61979	-2.38528	0.0177645	1	-3.92177
DPEP2NB	-0.171977	1.53532	-2.38495	0.0177802	1	-3.92253
KRT79	-0.227251	0.737079	-2.38335	0.0178557	1	-3.92621
APH1A	-0.0143507	3.53353	-2.38327	0.0178595	1	-3.9264
RNA5SP306	-0.0549762	0.0369791	-2.38324	0.0178608	1	-3.92646
F8A2	-0.078878	2.23052	-2.38301	0.017872	1	-3.92701
IRF9	-0.0508262	3.1911	-2.38242	0.0178998	1	-3.92836
OGFR	-0.0373547	3.36352	-2.38024	0.0180037	1	-3.93338
LOC100421400	-0.180313	1.48278	-2.37967	0.0180311	1	-3.9347
CD70	-0.233594	1.99777	-2.37954	0.0180372	1	-3.93499
LOC107984285	-0.0612075	2.3278	-2.37759	0.0181309	1	-3.93948
TRIM21	-0.0280587	3.15935	-2.37719	0.0181504	1	-3.94042
ATP6V1E1	-0.0153454	3.41801	-2.37626	0.0181953	1	-3.94256
SLC9A8	-0.0309055	3.42696	-2.37505	0.0182535	1	-3.94533
TMEM268	-0.0347603	3.10687	-2.37421	0.0182943	1	-3.94726
LOC105375743	-0.180828	2.26487	-2.37212	0.0183961	1	-3.95208
TNFRSF1A	-0.0273581	3.43719	-2.37142	0.0184299	1	-3.95367
RNU6-103P	-0.0963684	0.111988	-2.3705	0.0184752	1	-3.9558
SMARCA1	-0.198349	2.15834	-2.37043	0.0184785	1	-3.95595
RN7SL525P	-0.184162	0.649371	-2.36813	0.0185912	1	-3.96122
MIR6893	-0.101081	0.119716	-2.3651	0.0187409	1	-3.96817
RNU6-1148P	-0.0706731	0.0590339	-2.36481	0.0187554	1	-3.96884
IRF8	-0.0808792	3.37998	-2.36411	0.01879	1	-3.97044
BCL2A1	-0.0852865	3.31387	-2.36265	0.0188626	1	-3.97378
UBLCP1	-0.0192071	3.27902	-2.36115	0.0189377	1	-3.97722
SNORD113-8	-0.0918214	0.0788899	-2.35974	0.0190078	1	-3.98042
NCF4-AS1	-0.196638	1.38813	-2.3568	0.0191558	1	-3.98714
TRAF1	-0.0535072	3.26801	-2.35565	0.0192142	1	-3.98977
GGT5	-0.125185	2.69848	-2.35537	0.0192284	1	-3.99042
RN7SL587P	-0.0425326	3.16373	-2.35434	0.0192806	1	-3.99276
PGAM4	-0.0473347	2.93656	-2.35293	0.0193522	1	-3.99597
SNORA84	-0.188939	1.03689	-2.35261	0.0193685	1	-3.9967
FDPSP9	-0.143707	0.271183	-2.35199	0.0194004	1	-3.99812
RGS10	-0.0758715	3.22163	-2.35176	0.0194122	1	-3.99865
ASH1L-AS1	-0.0307924	3.00324	-2.34998	0.0195029	1	-4.00268
DAW1	-0.20179	0.576209	-2.34864	0.0195718	1	-4.00573
RAB39A	-0.241949	1.95155	-2.34824	0.0195927	1	-4.00666
PERP	-0.163037	1.81437	-2.34781	0.0196146	1	-4.00762
LINC01264	-0.0788728	0.0779887	-2.34772	0.0196194	1	-4.00784
LOC283731	-0.169029	0.525364	-2.34678	0.0196678	1	-4.00997
HAVCR1	-0.151702	2.18067	-2.34581	0.0197181	1	-4.01218
CTU1	-0.0919159	2.24982	-2.34468	0.0197766	1	-4.01474
SEPTIN2P1	-0.0968041	2.01526	-2.34457	0.0197822	1	-4.01499
TNFAIP8L1	-0.0300178	3.07018	-2.34416	0.0198038	1	-4.01593
CXorf65	-0.127491	1.70966	-2.34391	0.0198169	1	-4.0165
MIR1256	-0.11524	1.92588	-2.34247	0.0198918	1	-4.01976
MTCO1P39	-0.108119	0.136647	-2.34106	0.0199656	1	-4.02297
APOL2	-0.0375368	3.08466	-2.34102	0.0199676	1	-4.02305
RNA5SP357	-0.0805143	0.0791001	-2.34066	0.0199862	1	-4.02386
MAFIP	-0.231201	1.28841	-2.33904	0.0200714	1	-4.02753
LOC400684	-0.0900321	2.17276	-2.33863	0.0200932	1	-4.02847
MYRF	-0.0641983	2.92188	-2.338	0.0201264	1	-4.0299
EHD1	-0.0444324	3.44357	-2.33798	0.0201274	1	-4.02994
PPP1R3G	-0.150725	1.951	-2.33691	0.0201837	1	-4.03236
SRC	-0.0902713	3.06441	-2.33635	0.0202135	1	-4.03363
TNFSF8	-0.0893245	3.04299	-2.33416	0.02033	1	-4.0386
SNORA80B	-0.0466179	3.17458	-2.33199	0.0204453	1	-4.04348
PIGPP4	-0.0957952	0.122869	-2.33183	0.0204539	1	-4.04385
LINC02068	-0.225811	1.75153	-2.33166	0.0204632	1	-4.04424
SNORD83A	-0.0534125	2.3964	-2.33135	0.0204799	1	-4.04495
ZNF217	-0.0194479	3.55935	-2.33103	0.0204969	1	-4.04566
LOC100421817	-0.195553	0.444528	-2.33087	0.0205054	1	-4.04602
MIR4493	-0.0619935	0.0483826	-2.32823	0.0206476	1	-4.05199
HLA-DPA1	-0.0673105	3.61844	-2.32814	0.0206521	1	-4.05218
SDHD	-0.0194078	3.34143	-2.32765	0.0206786	1	-4.05328
RNU6-528P	-0.0694222	0.0566572	-2.32653	0.0207393	1	-4.05582
MFSD12	-0.0257619	3.27693	-2.32646	0.0207431	1	-4.05598
DHX58	-0.0414919	3.08568	-2.32542	0.0207994	1	-4.05832
LDHAL6B	-0.234029	1.23916	-2.32426	0.0208625	1	-4.06093
TNNT3	-0.0804319	2.76299	-2.32379	0.0208879	1	-4.06198
BTNL8	-0.214373	1.1115	-2.32086	0.0210483	1	-4.06858
CASP16P	-0.117675	2.0466	-2.3206	0.0210628	1	-4.06918
LZTS2	-0.0415642	3.25124	-2.32033	0.0210775	1	-4.06978
LINC02285	-0.0811388	2.54821	-2.31972	0.0211109	1	-4.07115
ADAM8	-0.0582408	3.50579	-2.31914	0.0211427	1	-4.07245
RUFY4	-0.230788	1.78576	-2.31853	0.0211766	1	-4.07383
LOC100129917	-0.039252	2.97292	-2.31713	0.0212539	1	-4.07697
GPSM3	-0.0248437	3.36906	-2.31551	0.0213436	1	-4.08061
IGHD2-21	-0.24473	1.36156	-2.3151	0.0213661	1	-4.08152
KCNE5	-0.311464	1.44157	-2.31459	0.0213945	1	-4.08266
RNF31	-0.0234398	3.19844	-2.31399	0.0214283	1	-4.08402
LINC01381	-0.160376	0.315484	-2.31229	0.0215232	1	-4.08784
TNN	-0.246937	1.53885	-2.31138	0.0215739	1	-4.08986
RNU4-86P	-0.169019	0.479939	-2.30895	0.0217104	1	-4.0953
MATR3	-0.0687054	2.57009	-2.3083	0.0217474	1	-4.09677
CCL24	-0.277613	0.972455	-2.30819	0.0217535	1	-4.09701
CXCL10	-0.252266	2.07291	-2.30722	0.0218082	1	-4.09918
EGLN1	-0.0464862	3.33194	-2.30712	0.0218139	1	-4.0994
RN7SL578P	-0.0825745	0.0861766	-2.30593	0.0218815	1	-4.10207
LDLRAD2	-0.126204	2.85873	-2.30551	0.021905	1	-4.10299
RNA5SP521	-0.0559101	0.0344222	-2.30528	0.0219184	1	-4.10352
MIR4526	-0.206767	0.753861	-2.30527	0.0219189	1	-4.10354
SERPINA6	-0.149514	0.254719	-2.30423	0.0219778	1	-4.10586
RPP25L	-0.0312513	2.81736	-2.30041	0.0221964	1	-4.11438
LOC100507156	-0.0981258	2.15616	-2.29863	0.0222992	1	-4.11836
CST6	-0.20714	1.04517	-2.29857	0.0223028	1	-4.1185
PPP4R1-AS1	-0.129296	1.69261	-2.29794	0.0223388	1	-4.11989
LIMK2	-0.0346296	3.41779	-2.29746	0.0223664	1	-4.12095
MPP3	-0.213065	1.88387	-2.29732	0.022375	1	-4.12128
MTCH1	-0.0206459	3.60778	-2.29668	0.022412	1	-4.12271
RNU6-176P	-0.195547	0.436259	-2.2944	0.0225445	1	-4.12778
CLDN1	-0.209715	0.628175	-2.29363	0.0225892	1	-4.12949
RNU2-44P	-0.0922049	0.109767	-2.29329	0.0226088	1	-4.13024
PPIAL4C	-0.0826957	2.09392	-2.29305	0.0226229	1	-4.13077
PYM1	-0.0259031	3.07981	-2.29278	0.022639	1	-4.13138
RNU6-835P	-0.141285	0.211346	-2.29261	0.0226488	1	-4.13176
GH1	-0.197156	0.779446	-2.29251	0.0226545	1	-4.13197
DES	-0.259719	1.25605	-2.29159	0.0227084	1	-4.13402
THAP12P10	-0.190648	0.931829	-2.2899	0.0228079	1	-4.13778
RNU7-55P	-0.0662897	0.0595575	-2.28932	0.0228419	1	-4.13906
CCL5	-0.0633884	3.29301	-2.28737	0.0229571	1	-4.14339
ETS2	-0.0252746	3.73318	-2.28656	0.023005	1	-4.14519
MFN1P1	-0.181517	1.02561	-2.28639	0.0230151	1	-4.14556
BID	-0.0220685	3.46807	-2.28638	0.023016	1	-4.1456
ADORA2A-AS1	-0.0719843	2.96751	-2.28547	0.0230697	1	-4.1476
STX12	-0.0235575	3.34876	-2.28476	0.0231119	1	-4.14917
SNORD37	-0.0962233	1.91306	-2.28445	0.0231303	1	-4.14986
RN7SL664P	-0.0881927	2.32188	-2.28425	0.0231426	1	-4.15032
MTHFR	-0.0266614	3.41459	-2.2841	0.0231511	1	-4.15063
C1orf74	-0.0452033	2.61265	-2.28249	0.0232476	1	-4.15421
VPS25	-0.0185247	3.23072	-2.28163	0.0232991	1	-4.15611
HLA-E	-0.0222216	3.834	-2.27959	0.0234217	1	-4.16063
RNU6-565P	-0.204415	0.969449	-2.2791	0.0234509	1	-4.1617
ICAM5	-0.138467	2.34684	-2.27795	0.0235205	1	-4.16424
NPM1P48	-0.186405	1.39388	-2.27759	0.0235421	1	-4.16503
RNU6-254P	-0.0803629	2.16345	-2.27717	0.023568	1	-4.16598
MIR4537	-0.206211	0.727747	-2.2767	0.0235963	1	-4.16701
MPPED2-AS1	-0.138248	0.213347	-2.27365	0.0237815	1	-4.17373
ZGLP1	-0.0972443	2.16484	-2.27354	0.0237886	1	-4.17398
RNU7-110P	-0.159777	1.40823	-2.27271	0.0238392	1	-4.17581
LAMA3	-0.123994	2.229	-2.27151	0.0239127	1	-4.17846
SLC37A2	-0.0898256	2.8786	-2.27113	0.023936	1	-4.17929
KLHDC7B-DT	-0.20683	1.95177	-2.27082	0.0239552	1	-4.17998
MIR548S	-0.152378	1.55407	-2.27013	0.0239973	1	-4.18149
RIPK2	-0.0247569	3.56611	-2.26888	0.0240745	1	-4.18425
IRAK1	-0.0189548	3.53825	-2.26861	0.024091	1	-4.18484
LMNB1-DT	-0.161254	1.60551	-2.26745	0.0241624	1	-4.18738
RGL1	-0.160173	2.52861	-2.26662	0.0242141	1	-4.18921
ZNF526	-0.0254305	3.04559	-2.2661	0.0242463	1	-4.19036
MTCO3P10	-0.0595505	0.0436814	-2.26519	0.024303	1	-4.19236
SF3B4	-0.0124104	3.28855	-2.26466	0.0243361	1	-4.19353
ZNF687-AS1	-0.0963301	2.13618	-2.26333	0.0244186	1	-4.19643
PCDHB9	-0.212465	1.08782	-2.26285	0.0244491	1	-4.19751
LOC613206	-0.101584	2.49956	-2.26164	0.0245248	1	-4.20016
GPRC5B	-0.197967	1.5163	-2.26065	0.0245869	1	-4.20233
RNA5SP526	-0.0850804	0.095239	-2.26005	0.0246246	1	-4.20365
MRPL39	-0.0199198	3.18896	-2.25922	0.0246769	1	-4.20547
TRAF3IP2	-0.0284093	3.31808	-2.2591	0.0246842	1	-4.20572
IL1RN	-0.155008	2.94505	-2.25867	0.0247115	1	-4.20667
KLHDC7B	-0.0913897	2.53442	-2.25839	0.0247293	1	-4.20729
TEX30	-0.0406994	3.22101	-2.25806	0.0247497	1	-4.20799
ARHGEF10L	-0.208342	2.58802	-2.2575	0.0247855	1	-4.20923
YIPF1	-0.0167085	3.18796	-2.25729	0.0247984	1	-4.20968
MAD2L2	-0.0264548	3.22327	-2.25715	0.0248075	1	-4.21
SNHG15	-0.0247819	3.45737	-2.25631	0.024861	1	-4.21184
PSMB8-AS1	-0.0518014	2.88081	-2.25618	0.0248688	1	-4.21211
MCOLN2	-0.113671	2.61905	-2.25502	0.0249427	1	-4.21466
UBTFL3	-0.103957	0.151398	-2.25419	0.0249953	1	-4.21646
MAP3K11	-0.0187729	3.44653	-2.25287	0.0250795	1	-4.21935
LOC101928416	-0.099722	0.104506	-2.25245	0.0251064	1	-4.22027
TCF4-AS1	-0.147633	2.2004	-2.25032	0.0252431	1	-4.22493
LMLN-AS1	-0.158912	0.381329	-2.25028	0.0252457	1	-4.22501
RN7SL42P	-0.210365	0.669021	-2.25009	0.0252581	1	-4.22543
CETP	-0.18364	2.16953	-2.24869	0.025348	1	-4.22848
BLACE	-0.215495	0.815505	-2.24827	0.0253754	1	-4.2294
SLC28A2	-0.158325	1.49347	-2.24777	0.0254079	1	-4.2305
NAT1	-0.0316993	2.89799	-2.24768	0.0254133	1	-4.23069
IER3-AS1	-0.22454	1.00424	-2.24658	0.0254846	1	-4.23308
LOC100506224	-0.188158	0.74577	-2.24625	0.0255058	1	-4.2338
RAB24	-0.0389463	2.88838	-2.24578	0.0255369	1	-4.23484
MIR1976	-0.162718	0.380019	-2.24445	0.0256229	1	-4.23772
FMR1-AS1	-0.203197	0.867975	-2.24445	0.0256232	1	-4.23773
COASY	-0.0135196	3.29654	-2.24365	0.0256753	1	-4.23947
GMPPB	-0.0260899	3.15978	-2.24319	0.0257052	1	-4.24047
TICAM2	-0.221946	1.20593	-2.24217	0.0257722	1	-4.2427
MAG	-0.199853	0.772518	-2.24174	0.0258001	1	-4.24363
FLJ31104	-0.144021	1.8221	-2.24098	0.02585	1	-4.24528
TRBV12-5	-0.175552	1.47056	-2.24089	0.0258562	1	-4.24549
RPL10P18	-0.179659	0.888975	-2.24059	0.0258755	1	-4.24613
RPL23AP15	-0.167844	0.345861	-2.23952	0.0259462	1	-4.24846
HLA-K	-0.0510688	2.65848	-2.23881	0.0259927	1	-4.25
SCN4A	-0.150227	1.80257	-2.23881	0.0259928	1	-4.25
ATP5PO	-0.0122183	3.36732	-2.23874	0.0259974	1	-4.25015
UPB1	-0.0874386	2.96079	-2.23867	0.0260017	1	-4.25029
MIR4715	-0.156414	0.338545	-2.23626	0.0261611	1	-4.25553
LINC00158	-0.219918	0.858824	-2.23617	0.0261674	1	-4.25574
CSPG4BP	-0.249232	0.958045	-2.23484	0.0262556	1	-4.25862
SEC61A1	-0.00837052	3.65566	-2.23411	0.0263045	1	-4.26021
SLC7A10	-0.166257	0.469542	-2.23406	0.0263074	1	-4.2603
SDCBP2	-0.048096	2.39102	-2.23393	0.0263163	1	-4.26059
NFKB1	-0.0246496	3.68328	-2.23331	0.0263574	1	-4.26193
LASP1	-0.0139288	3.58865	-2.23139	0.0264863	1	-4.2661
MRPL17	-0.0254702	3.02747	-2.23074	0.0265297	1	-4.2675
MON1B	-0.0157939	3.35406	-2.22801	0.0267138	1	-4.27342
CCDC194	-0.187511	1.58773	-2.22795	0.0267175	1	-4.27354
LINC01898	-0.194533	0.56075	-2.22791	0.0267206	1	-4.27364
RN7SL297P	-0.204538	1.32838	-2.2273	0.0267618	1	-4.27496
OTOAP1	-0.161816	1.5935	-2.22711	0.026774	1	-4.27535
WARS1	-0.0374068	3.55178	-2.2267	0.026802	1	-4.27624
NKILA	-0.223158	1.08828	-2.22592	0.0268549	1	-4.27793
OASL	-0.106277	3.101	-2.22584	0.0268606	1	-4.27811
HDDC3	-0.0295855	2.79534	-2.22427	0.0269671	1	-4.28149
ZNFX1	-0.0260271	3.61889	-2.22424	0.0269689	1	-4.28155
RNU6-122P	-0.132871	1.60808	-2.22302	0.0270524	1	-4.28419
PSME3	-0.0108199	3.41397	-2.22272	0.0270731	1	-4.28485
OR10J2P	-0.155246	0.274475	-2.22178	0.0271371	1	-4.28687
RPS10P15	-0.0277869	3.08067	-2.22127	0.0271719	1	-4.28796
LOC100288233	-0.0476723	0.0293505	-2.22122	0.0271753	1	-4.28807
RPSAP47	-0.0517943	3.02353	-2.22089	0.0271984	1	-4.2888
SLC43A3	-0.0293339	3.32555	-2.22017	0.0272472	1	-4.29033
TNNI2	-0.145182	2.58621	-2.21928	0.0273089	1	-4.29226
RNA5SP478	-0.188187	0.506568	-2.21896	0.0273306	1	-4.29294
RPL7AP58	-0.141423	0.325752	-2.21779	0.0274115	1	-4.29547
RN7SL380P	-0.0876658	0.108908	-2.21681	0.0274793	1	-4.29758
LINC01305	-0.194414	0.605833	-2.21586	0.0275452	1	-4.29963
MIR567	-0.0764813	0.0766618	-2.21551	0.0275696	1	-4.30038
HAVCR2	-0.065066	3.28728	-2.21508	0.0275993	1	-4.3013
DTX3L	-0.0225311	3.47066	-2.21446	0.0276421	1	-4.30263
MRC1	-0.194466	2.47598	-2.21342	0.0277145	1	-4.30486
SHANK3	-0.110353	2.91089	-2.21338	0.0277172	1	-4.30494
RNU6-1201P	-0.181594	1.02328	-2.21211	0.0278063	1	-4.30769
SNORA35B	-0.127282	0.151303	-2.2114	0.0278561	1	-4.30921
GSK3A	-0.0200397	3.15673	-2.21097	0.0278861	1	-4.31013
MFAP1	-0.0231334	3.18469	-2.20846	0.0280626	1	-4.31552
C10orf95	-0.130552	1.76815	-2.20834	0.0280708	1	-4.31577
MPDU1	-0.0170064	3.37899	-2.20811	0.0280873	1	-4.31627
RPL26P12	-0.169509	0.585661	-2.20736	0.0281402	1	-4.31788
IFITM3	-0.0847255	2.9044	-2.20688	0.0281738	1	-4.31889
PDCL2	-0.0881129	0.103752	-2.20666	0.0281893	1	-4.31937
CHRM3-AS1	-0.0831774	0.0809901	-2.20618	0.0282232	1	-4.32039
ADGRF5P1	-0.171296	0.432802	-2.20444	0.0283472	1	-4.32413
CWC22	-0.0156559	3.33747	-2.20303	0.0284475	1	-4.32715
WBP11P1	-0.0977499	1.82845	-2.2005	0.028628	1	-4.33254
ARL14EPP1	-0.0557311	2.53921	-2.19879	0.0287509	1	-4.3362
NBN	-0.0134465	3.62004	-2.19864	0.0287617	1	-4.33652
RN7SL677P	-0.0784722	0.0908789	-2.19847	0.0287742	1	-4.33689
MIR6124	-0.199286	1.19089	-2.19739	0.0288522	1	-4.3392
ARL14EPL	-0.211891	1.60213	-2.19638	0.0289254	1	-4.34136
SPINT2	-0.0718533	3.23447	-2.19549	0.0289895	1	-4.34324
SOD2	-0.0370814	3.64977	-2.19541	0.0289954	1	-4.34342
BATF2	-0.223637	1.32804	-2.19283	0.0291828	1	-4.34891
HLA-DQA1	-0.0948719	3.19924	-2.19197	0.0292457	1	-4.35075
EI24	-0.0156155	3.30383	-2.19164	0.0292696	1	-4.35144
OAS1	-0.077996	2.92487	-2.19044	0.0293579	1	-4.35401
TNFAIP1	-0.0212441	3.17407	-2.19015	0.029379	1	-4.35462
NMBR	-0.0824274	0.102421	-2.1899	0.0293972	1	-4.35515
TMEM225B	-0.156926	1.7008	-2.18944	0.029431	1	-4.35613
GPX3	-0.0443975	2.92221	-2.18931	0.0294408	1	-4.35641
LDC1P	-0.207802	1.61182	-2.18816	0.029525	1	-4.35885
GTF2E1	-0.0336029	2.96175	-2.18796	0.0295398	1	-4.35927
NAGS	-0.157092	1.67815	-2.18769	0.0295597	1	-4.35985
LINC01732	-0.16868	0.59747	-2.18749	0.0295745	1	-4.36027
IGHV4-80	-0.177532	0.568788	-2.18638	0.0296569	1	-4.36264
RPL36AP27	-0.087613	0.112727	-2.18624	0.0296671	1	-4.36294
RHBDD3	-0.0208693	3.08636	-2.18566	0.0297101	1	-4.36417
IDO2	-0.187795	0.99932	-2.1855	0.0297217	1	-4.3645
CD300A	-0.0500877	3.23204	-2.18334	0.0298816	1	-4.36907
C10orf55	-0.121513	2.33431	-2.18307	0.0299023	1	-4.36966
RNU6-1068P	-0.0906052	0.107641	-2.18292	0.0299136	1	-4.36999
WHSC1L2P	-0.0603173	2.26063	-2.18238	0.0299535	1	-4.37112
KCNJ4	-0.12055	0.213417	-2.18233	0.0299569	1	-4.37122
MIR4490	-0.0722054	0.0642607	-2.18129	0.0300351	1	-4.37344
ODAPH	-0.157447	1.1369	-2.18048	0.0300954	1	-4.37514
SRP54	-0.0139401	3.38676	-2.18042	0.0300996	1	-4.37526
RPS2P37	-0.116217	0.209553	-2.18011	0.0301231	1	-4.37593
PRODH2	-0.13281	0.252608	-2.17956	0.0301642	1	-4.37709
MYBPH	-0.244547	0.95805	-2.1782	0.0302667	1	-4.37998
TNFAIP6	-0.163398	2.57223	-2.17747	0.0303214	1	-4.38151
SHC1	-0.0156207	3.37367	-2.17689	0.0303656	1	-4.38275
KRT7	-0.210104	1.16317	-2.1766	0.0303875	1	-4.38336
IGHJ1	-0.213203	0.617135	-2.17595	0.0304367	1	-4.38474
SPRR2F	-0.0830729	0.0835163	-2.17496	0.030511	1	-4.38682
LDHA	-0.0151391	3.7379	-2.17206	0.0307314	1	-4.39294
RPS18P10	-0.0952041	0.137981	-2.17178	0.030753	1	-4.39354
F2RL1	-0.188715	2.1631	-2.17041	0.0308581	1	-4.39644
ACOD1	-0.249474	1.01506	-2.16958	0.0309215	1	-4.39818
LOC554249	-0.0553447	2.50624	-2.16928	0.0309446	1	-4.39882
LOC728673	-0.0553447	2.50624	-2.16928	0.0309446	1	-4.39882
LINC01686	-0.208763	1.34574	-2.16882	0.0309794	1	-4.39978
HNRNPCP3	-0.0710514	2.04474	-2.16829	0.0310202	1	-4.40089
CD86	-0.0984808	3.19234	-2.16772	0.0310639	1	-4.40209
SUMO2P14	-0.17973	1.86071	-2.16749	0.0310822	1	-4.40259
RNU7-12P	-0.17827	0.957961	-2.16699	0.03112	1	-4.40362
RN7SL73P	-0.16953	0.592892	-2.16658	0.0311518	1	-4.40449
IFNAR2	-0.0390788	2.9547	-2.164	0.0313514	1	-4.40992
CXCL5	-0.246688	1.74944	-2.1636	0.0313826	1	-4.41077
MIA	-0.181005	0.617984	-2.1606	0.0316164	1	-4.41707
EHF	-0.216196	0.879969	-2.15968	0.0316884	1	-4.41901
FABP6	-0.154606	0.345748	-2.15899	0.0317424	1	-4.42045
HSP90B3P	-0.0734793	2.37961	-2.15792	0.0318261	1	-4.42269
LINC00865	-0.22682	1.54941	-2.15761	0.0318504	1	-4.42334
KCNMB1	-0.117485	2.46085	-2.15695	0.0319029	1	-4.42474
RNU6-31P	-0.177779	1.12099	-2.15686	0.03191	1	-4.42493
MIR4645	-0.195831	0.824399	-2.15443	0.0321018	1	-4.43001
MIR4693	-0.0973002	0.139411	-2.15431	0.0321113	1	-4.43027
RALY-AS1	-0.0279366	2.83089	-2.15414	0.0321248	1	-4.43062
RNU6-1099P	-0.14741	1.45637	-2.15394	0.03214	1	-4.43102
PRKAG1	-0.0133664	3.28054	-2.15384	0.0321484	1	-4.43124
OR4G3P	-0.0785388	0.0825482	-2.15368	0.0321612	1	-4.43158
TNFSF10	-0.0679695	3.14774	-2.15319	0.0321998	1	-4.4326
RNU6-843P	-0.0777448	0.0842064	-2.15262	0.0322451	1	-4.43379
LINC01907	-0.169311	1.17334	-2.15227	0.0322727	1	-4.43452
CMPK2	-0.0574072	3.20695	-2.15037	0.0324247	1	-4.43851
RN7SKP38	-0.142936	1.47428	-2.14809	0.0326071	1	-4.44327
CARD17	-0.218852	1.23849	-2.14773	0.0326355	1	-4.44401
TRPV2	-0.0305543	3.29768	-2.14386	0.0329481	1	-4.45209
COX7B2	-0.0752698	0.079105	-2.1436	0.0329688	1	-4.45263
DUSP2	-0.0488357	3.33136	-2.14352	0.0329752	1	-4.45279
TIMM17B	-0.0151737	3.20674	-2.14325	0.0329972	1	-4.45335
RNU2-6P	-0.0464523	2.63516	-2.14298	0.0330192	1	-4.45392
MRPS10	-0.0115707	3.3152	-2.1425	0.0330581	1	-4.45492
TDRKH-AS1	-0.188871	0.976971	-2.14236	0.0330698	1	-4.45522
LOC105371849	-0.157538	1.48943	-2.14106	0.0331753	1	-4.45792
SYNGR2	-0.0192191	3.41262	-2.14043	0.0332268	1	-4.45923
GSTO1	-0.0234781	3.43293	-2.13999	0.0332621	1	-4.46013
HLA-B	-0.0225249	3.90975	-2.13992	0.0332682	1	-4.46029
TNNC1	-0.183103	0.801162	-2.13863	0.0333736	1	-4.46297
TRIM34	-0.11543	1.77639	-2.1369	0.0335155	1	-4.46657
LINC02639	-0.256339	1.05591	-2.13668	0.0335333	1	-4.46702
RNU6-1061P	-0.0871828	0.118621	-2.13664	0.033537	1	-4.46711
SCD	-0.0597029	3.05627	-2.1364	0.0335565	1	-4.4676
EIF3FP3	-0.0186952	3.29593	-2.13612	0.0335799	1	-4.46819
FAM120AOS	-0.0124857	3.35947	-2.13572	0.0336122	1	-4.46901
LIMS2	-0.097161	1.93742	-2.13425	0.0337339	1	-4.47207
HNRNPA1P27	-0.168074	1.17943	-2.13387	0.0337652	1	-4.47286
HNRNPA1P17	-0.186566	0.699972	-2.13332	0.0338107	1	-4.474
TM4SF4	-0.165969	0.399707	-2.13304	0.033834	1	-4.47458
EFNB1	-0.073114	2.76733	-2.13304	0.0338343	1	-4.47459
LOC107985557	-0.0988144	0.139359	-2.1328	0.0338534	1	-4.47507
SEMA4B	-0.0382511	2.92763	-2.13178	0.0339386	1	-4.47719
NMT1	-0.0149633	3.42228	-2.13143	0.0339673	1	-4.47791
RNU6-1107P	-0.137733	0.328211	-2.13112	0.0339937	1	-4.47857
STEAP4	-0.149863	2.23597	-2.12993	0.0340923	1	-4.48102
RN7SL145P	-0.101325	2.11048	-2.12933	0.0341422	1	-4.48226
LOC100422637	-0.144963	0.359737	-2.12868	0.0341966	1	-4.48361
IST1	-0.0108807	3.70641	-2.12687	0.0343485	1	-4.48736
RNU6-584P	-0.175806	0.907336	-2.12665	0.034367	1	-4.48781
MYCL-AS1	-0.146193	0.343259	-2.12571	0.034446	1	-4.48976
STARD5	-0.0636664	2.81985	-2.12545	0.0344681	1	-4.4903
MMRN1	-0.0811348	3.18157	-2.12523	0.034486	1	-4.49074
RFTN1P1	-0.112415	0.174645	-2.12508	0.0344991	1	-4.49106
RNU7-128P	-0.198523	0.915065	-2.12407	0.0345839	1	-4.49314
HELB	-0.0246463	3.43568	-2.12372	0.0346136	1	-4.49386
IL7	-0.131291	2.36234	-2.12304	0.0346712	1	-4.49527
AHR	-0.0489185	3.66157	-2.12224	0.0347385	1	-4.49691
RN7SL460P	-0.144049	1.57613	-2.12135	0.0348143	1	-4.49876
CSF3	-0.21599	1.43772	-2.1212	0.0348266	1	-4.49906
RNU6-1226P	-0.0472585	0.0311718	-2.11863	0.0350454	1	-4.50435
CCL25	-0.178724	0.618479	-2.11813	0.0350885	1	-4.50539
CYB5B	-0.0226532	3.2823	-2.11708	0.035178	1	-4.50755
ACOT8	-0.0169115	3.13063	-2.11688	0.0351954	1	-4.50797
FCN3	-0.200686	1.3376	-2.11682	0.0352002	1	-4.50808
LOC196469	-0.148882	0.373408	-2.11637	0.0352395	1	-4.50902
RNU1-89P	-0.159181	1.56186	-2.11565	0.0353011	1	-4.5105
SERPINB2	-0.160568	3.07495	-2.11562	0.0353035	1	-4.51056
ACKR3	-0.157307	2.22492	-2.11493	0.0353626	1	-4.51197
LINC02541	-0.205486	1.90167	-2.11435	0.0354133	1	-4.51318
RN7SL832P	-0.11503	1.72449	-2.1137	0.0354686	1	-4.5145
GBP1P1	-0.128879	2.23037	-2.11365	0.0354735	1	-4.51462
COPG1	-0.00897141	3.5588	-2.11342	0.0354926	1	-4.51507
RHOF	-0.041193	2.84287	-2.11325	0.0355078	1	-4.51543
MIR6747	-0.159142	0.558019	-2.11226	0.0355932	1	-4.51746
NUP62	-0.0203129	3.3201	-2.1116	0.0356504	1	-4.51882
HLA-DQB1	-0.112277	3.28394	-2.11105	0.0356979	1	-4.51995
OGFR-AS1	-0.135549	1.92581	-2.10886	0.0358887	1	-4.52445
LOC105378208	-0.0503437	0.0403558	-2.10846	0.0359235	1	-4.52527
CCDC71L	-0.0331497	3.30566	-2.1084	0.0359289	1	-4.5254
COPB2	-0.0162878	3.50646	-2.10725	0.0360291	1	-4.52775
PLAU	-0.0533098	3.18546	-2.10695	0.0360553	1	-4.52836
KLKP1	-0.224213	1.11246	-2.10627	0.0361145	1	-4.52975
RDH11	-0.0156744	3.33846	-2.10538	0.036193	1	-4.53158
MPZL2	-0.159066	1.99755	-2.10532	0.0361984	1	-4.53171
ZG16B	-0.133529	2.60179	-2.10515	0.0362132	1	-4.53205
PPIAP50	-0.116459	0.23596	-2.10391	0.0363218	1	-4.53458
BMP8A	-0.150431	1.76748	-2.10259	0.0364383	1	-4.53728
PLEKHO1	-0.0207616	3.54283	-2.10167	0.0365195	1	-4.53916
MIR5004	-0.0780179	0.0903812	-2.10113	0.0365677	1	-4.54028
IFI6	-0.0505253	3.15566	-2.10081	0.0365958	1	-4.54092
RPS15AP37	-0.044236	0.0302364	-2.09986	0.0366799	1	-4.54286
CLDN10-AS1	-0.180271	0.629601	-2.09984	0.036682	1	-4.54291
KIF17	-0.178185	1.85183	-2.09795	0.0368504	1	-4.54678
CCL7	-0.314796	1.67232	-2.09657	0.036973	1	-4.54958
LOC105375924	-0.181425	1.41157	-2.09622	0.0370046	1	-4.5503
LOC105374461	-0.102503	0.0955793	-2.09604	0.0370206	1	-4.55066
MIR3155A	-0.184236	1.09631	-2.09448	0.03716	1	-4.55383
LOC100288416	-0.165057	0.481538	-2.09447	0.0371609	1	-4.55385
LINC00629	-0.140305	0.290781	-2.09415	0.0371903	1	-4.55452
RN7SL785P	-0.125753	0.269105	-2.09333	0.037264	1	-4.55619
RPS24P6	-0.102206	0.173878	-2.09305	0.0372892	1	-4.55676
DUSP29	-0.104491	0.191379	-2.09248	0.03734	1	-4.55791
CALN1	-0.143875	2.57671	-2.09106	0.0374685	1	-4.56081
GPIHBP1	-0.187762	0.55042	-2.09059	0.0375108	1	-4.56175
UGT1A12P	-0.107196	0.101364	-2.08831	0.0377174	1	-4.56639
MIR5192	-0.0719954	2.3276	-2.08789	0.0377562	1	-4.56725
OTX2-AS1	-0.150815	0.479338	-2.0878	0.0377644	1	-4.56744
LINC01745	-0.0593693	0.0606389	-2.08716	0.0378229	1	-4.56874
PIK3CG	-0.0193588	3.6071	-2.08666	0.0378683	1	-4.56975
RNU6-1195P	-0.120073	0.202967	-2.08614	0.0379155	1	-4.5708
MAS1	-0.12411	1.87913	-2.08605	0.0379235	1	-4.57098
TDG	-0.0161254	3.3761	-2.0849	0.0380294	1	-4.57333
MIR4639	-0.0818433	2.36949	-2.08449	0.0380666	1	-4.57415
NFKBIL1	-0.0263566	2.88492	-2.08414	0.0380988	1	-4.57486
MIR212	-0.157326	0.329679	-2.08412	0.0381004	1	-4.5749
GCC2-AS1	-0.0976026	1.85	-2.08366	0.0381429	1	-4.57584
C10orf88	-0.0275738	2.87946	-2.0833	0.0381753	1	-4.57655
KCNN1	-0.143151	1.98084	-2.08299	0.0382041	1	-4.57719
LOC105378083	-0.0499901	3.10506	-2.08197	0.038298	1	-4.57926
LY86	-0.123249	3.03559	-2.08147	0.038344	1	-4.58027
MICOS10	-0.0198337	3.20387	-2.08104	0.0383841	1	-4.58115
SERINC2	-0.181984	2.27604	-2.08001	0.0384791	1	-4.58323
BARX1-DT	-0.158222	0.373343	-2.07999	0.0384805	1	-4.58326
MYDGF	-0.0177974	3.26851	-2.07954	0.0385229	1	-4.58418
RN7SL126P	-0.165816	0.642473	-2.07952	0.0385246	1	-4.58422
OVOL1-AS1	-0.138798	0.282805	-2.07941	0.0385341	1	-4.58443
ZBED9	-0.178938	0.723073	-2.07939	0.0385366	1	-4.58448
RN7SKP244	-0.123788	0.251443	-2.079	0.0385725	1	-4.58527
NUB1	-0.0152662	3.44956	-2.07867	0.0386029	1	-4.58593
LOC105373352	-0.0859415	0.110626	-2.07861	0.0386084	1	-4.58605
ELFN2	-0.0888704	0.131392	-2.07833	0.0386346	1	-4.58662
PRKAB1	-0.0193098	3.36847	-2.07811	0.0386547	1	-4.58706
RPL34P32	-0.177434	1.06329	-2.07741	0.0387205	1	-4.58849
CYB5A	-0.0323267	3.00828	-2.07706	0.0387531	1	-4.5892
SH3PXD2A	-0.0442577	3.2107	-2.0769	0.0387674	1	-4.58951
UNQ6494	-0.200212	0.889402	-2.07602	0.0388491	1	-4.59128
PHLDA2	-0.188875	1.98307	-2.07597	0.0388542	1	-4.59139
CCM2L	-0.174769	0.545795	-2.07509	0.038936	1	-4.59316
GCH1	-0.0479572	3.30049	-2.07385	0.0390521	1	-4.59567
SNX19P4	-0.130501	1.5643	-2.07294	0.0391376	1	-4.59751
ATP6V1G1P5	-0.0841518	0.11104	-2.07271	0.0391589	1	-4.59797
AP3S2	-0.0169329	3.21644	-2.07267	0.0391628	1	-4.59805
RNU4-30P	-0.172271	0.7521	-2.07193	0.0392323	1	-4.59954
TMEM120A	-0.0492675	2.94113	-2.07177	0.0392472	1	-4.59986
RN7SL132P	-0.0444393	0.0282439	-2.07158	0.039265	1	-4.60024
NEDD9	-0.0432611	3.299	-2.07144	0.0392782	1	-4.60052
RPL36AP14	-0.0762029	0.0860478	-2.07032	0.0393842	1	-4.60279
TPMT	-0.0214922	3.25628	-2.07013	0.0394019	1	-4.60317
CASR	-0.185241	1.3144	-2.06973	0.0394401	1	-4.60398
HK2	-0.0358029	3.54119	-2.06922	0.0394877	1	-4.605
IDO1	-0.212996	0.787962	-2.06921	0.0394892	1	-4.60503
CXCL13	-0.186271	0.723507	-2.06873	0.0395347	1	-4.606
PRDX4	-0.0327595	3.1371	-2.0677	0.0396319	1	-4.60806
CSRP3	-0.147308	0.424048	-2.06752	0.0396492	1	-4.60843
KRT31	-0.121066	0.221354	-2.06651	0.0397453	1	-4.61046
ACOT1	-0.0528556	2.54018	-2.06593	0.0398	1	-4.61162
PHF23	-0.0266466	3.10787	-2.06536	0.0398544	1	-4.61277
ARHGEF3-AS1	-0.199301	0.777371	-2.06367	0.0400163	1	-4.61618
LINC00543	-0.148638	0.352473	-2.06353	0.0400295	1	-4.61645
FOXA1	-0.2119	1.02261	-2.06329	0.0400522	1	-4.61693
HNRNPCP8	-0.148928	1.29977	-2.06291	0.040089	1	-4.6177
MYC	-0.0319977	3.37711	-2.06245	0.040133	1	-4.61862
RNU7-47P	-0.0545417	0.0456294	-2.06236	0.040141	1	-4.61879
RNA5-8SP10	-0.0862042	2.72259	-2.0609	0.0402816	1	-4.62173
MED29	-0.0154544	3.30597	-2.06003	0.0403653	1	-4.62347
SNORD14E	-0.102861	2.32615	-2.05899	0.0404658	1	-4.62556
HLA-DQB2	-0.135973	2.55501	-2.05837	0.0405256	1	-4.6268
LOC100287015	-0.0439126	2.61554	-2.0583	0.0405323	1	-4.62694
ACY3	-0.15073	2.4607	-2.05822	0.0405395	1	-4.62709
RNA5SP492	-0.161633	1.69855	-2.05758	0.0406017	1	-4.62838
HEXIM2	-0.0304075	2.95287	-2.05757	0.0406029	1	-4.6284
ZFPM2	-0.154895	1.83944	-2.05752	0.0406077	1	-4.6285
RN7SL842P	-0.13903	0.36523	-2.05727	0.0406322	1	-4.62901
RPS10P24	-0.157876	1.14122	-2.05664	0.0406932	1	-4.63027
KIAA0040	-0.036175	3.14587	-2.0563	0.0407257	1	-4.63094
DDX59-AS1	-0.18169	1.0751	-2.05587	0.0407675	1	-4.6318
LINC01700	-0.160733	0.468452	-2.05546	0.0408077	1	-4.63263
PEX19	-0.0115038	3.29848	-2.05528	0.0408247	1	-4.63298
RNU2-70P	-0.0398407	3.08294	-2.05472	0.0408799	1	-4.63411
CXCL11	-0.244637	1.34895	-2.05464	0.0408872	1	-4.63426
DLGAP4-AS1	-0.0406591	2.58797	-2.05387	0.0409622	1	-4.6358
CTSV	-0.232586	1.4677	-2.05371	0.040978	1	-4.63612
C10orf71	-0.161729	0.406697	-2.05343	0.0410055	1	-4.63669
PPIB	-0.0150256	3.46131	-2.05325	0.0410226	1	-4.63703
TP53I11	-0.0949105	2.88388	-2.05284	0.0410634	1	-4.63787
RNU6-550P	-0.0423937	0.0329376	-2.05201	0.0411445	1	-4.63953
HNRNPCL1	-0.0906981	1.90515	-2.05159	0.0411859	1	-4.64037
ERC2-IT1	-0.0778078	0.103163	-2.05134	0.0412099	1	-4.64086
ZMYM4-AS1	-0.12907	1.76427	-2.05097	0.0412464	1	-4.6416
OBP2A	-0.0754726	0.0883123	-2.05055	0.0412876	1	-4.64244
UPK3B	-0.116028	1.8317	-2.04998	0.0413432	1	-4.64357
RN7SL565P	-0.148502	0.410183	-2.04973	0.0413683	1	-4.64408
ARHGAP31	-0.0718627	2.97805	-2.04961	0.04138	1	-4.64432
LINC01932	-0.114966	0.198656	-2.04898	0.0414415	1	-4.64556
ATP2C2-AS1	-0.174647	1.09154	-2.04865	0.0414746	1	-4.64623
LINC00847	-0.032773	3.00381	-2.04821	0.0415177	1	-4.6471
LOC101927825	-0.104409	0.157843	-2.04801	0.0415375	1	-4.6475
MTND4P23	-0.0757482	2.39437	-2.04666	0.0416712	1	-4.6502
HERC2P6	-0.162673	1.30913	-2.04644	0.0416924	1	-4.65062
SOD3	-0.119694	0.261181	-2.04625	0.0417121	1	-4.65102
TKTL1	-0.17151	2.07698	-2.04534	0.041802	1	-4.65282
FAM177B	-0.072874	2.54298	-2.04533	0.0418026	1	-4.65284
RPL5P13	-0.198845	1.10985	-2.04498	0.0418379	1	-4.65354
BST2	-0.0495163	3.30297	-2.04358	0.0419769	1	-4.65633
EEF2KMT	-0.065485	2.49493	-2.04329	0.0420056	1	-4.6569
MIR5695	-0.173182	1.22997	-2.04268	0.0420669	1	-4.65812
ASTL	-0.110534	2.4742	-2.04258	0.0420767	1	-4.65832
GSDME	-0.111805	2.43784	-2.04209	0.0421255	1	-4.65929
OBI1	-0.0373096	2.98412	-2.04157	0.042178	1	-4.66033
NOXO1	-0.0697819	0.0689743	-2.04119	0.0422157	1	-4.66108
VN1R105P	-0.0845494	0.10546	-2.04094	0.0422408	1	-4.66158
KMO	-0.0819703	2.61293	-2.03924	0.0424111	1	-4.66495
CEP72	-0.0285466	2.91617	-2.03877	0.0424589	1	-4.66589
TNFRSF25	-0.0624235	2.95762	-2.03782	0.042554	1	-4.66777
KRTAP25-1	-0.0408622	0.0268182	-2.03733	0.0426036	1	-4.66874
CCRL2	-0.0712608	2.95989	-2.03639	0.0426984	1	-4.67061
ST8SIA4	-0.0329634	3.45372	-2.03637	0.0427	1	-4.67064
MIR8076	-0.103464	0.191988	-2.03501	0.0428383	1	-4.67335
MICAL1	-0.0236633	3.56421	-2.03332	0.0430096	1	-4.67669
TMEM51	-0.121109	2.51684	-2.03291	0.043051	1	-4.67749
IL1A	-0.152861	2.12901	-2.03257	0.0430858	1	-4.67817
EEF1DP1	-0.0380435	2.68365	-2.03238	0.0431051	1	-4.67854
SLC12A7	-0.0365893	3.35661	-2.03218	0.043126	1	-4.67895
ECE1	-0.0569573	3.20142	-2.03168	0.0431764	1	-4.67993
BET1	-0.0250801	2.98354	-2.03134	0.0432113	1	-4.68061
GPR31	-0.153444	0.364536	-2.03101	0.0432447	1	-4.68125
LINC00515	-0.0823608	2.46964	-2.03081	0.0432657	1	-4.68166
RNU6-547P	-0.20297	1.26852	-2.03022	0.0433255	1	-4.68282
PUS10	-0.0207639	3.2944	-2.0299	0.0433588	1	-4.68346
F2RL3	-0.167683	1.73689	-2.02975	0.0433736	1	-4.68374
NMB	-0.0353104	2.73382	-2.02879	0.043472	1	-4.68564
MTND4LP11	-0.0634133	0.0634267	-2.02853	0.0434989	1	-4.68616
CDC42EP2	-0.0530811	2.63792	-2.02818	0.0435349	1	-4.68685
GCSAM	-0.079924	2.46606	-2.02798	0.0435557	1	-4.68725
RNVU1-22	-0.112199	2.71629	-2.02775	0.0435793	1	-4.6877
GGA3	-0.0108212	3.41658	-2.02763	0.0435913	1	-4.68793
RBM11P1	-0.085214	0.125473	-2.02688	0.0436693	1	-4.68943
LINC01366	-0.165606	1.65853	-2.02332	0.0440364	1	-4.69643
PGAM1	-0.0257879	3.51012	-2.02212	0.0441619	1	-4.69881
KDM4D	-0.132753	1.69556	-2.01989	0.044394	1	-4.70319
LINC00885	-0.190875	1.23792	-2.01989	0.0443943	1	-4.7032
B3GNT3	-0.143679	0.414457	-2.01775	0.044618	1	-4.7074
HERC6	-0.0336553	3.1512	-2.01738	0.0446569	1	-4.70813
LOC101927727	-0.163642	0.543122	-2.01737	0.0446582	1	-4.70815
RPL23AP36	-0.162884	0.758059	-2.01611	0.04479	1	-4.71062
RPL23AP25	-0.149497	1.30139	-2.01503	0.0449046	1	-4.71275
EIF4A3	-0.0182864	3.43197	-2.01498	0.0449094	1	-4.71284
RNU6-1274P	-0.194978	0.966393	-2.01453	0.0449573	1	-4.71373
MMP24OS	-0.0197272	3.09543	-2.01426	0.0449853	1	-4.71425
MAGED4	-0.215294	1.14199	-2.0139	0.0450236	1	-4.71496
CSF2RB	-0.0401748	3.49645	-2.01344	0.0450726	1	-4.71587
OASL2P	-0.128995	0.247513	-2.01325	0.0450925	1	-4.71624
LOC105378242	-0.104996	0.20284	-2.0131	0.0451083	1	-4.71653
STX18	-0.0179675	3.29685	-2.01304	0.0451147	1	-4.71665
IGHJ4	-0.159822	1.64616	-2.01299	0.0451195	1	-4.71674
BTBD17	-0.113443	0.232501	-2.01268	0.0451526	1	-4.71735
RUBCN	-0.0223149	3.34942	-2.0121	0.0452146	1	-4.7185
PLBD1	-0.125608	2.94577	-2.0119	0.0452359	1	-4.71889
NSDHL	-0.0200495	3.00667	-2.01175	0.0452515	1	-4.71918
NOC3L	-0.0225965	3.18836	-2.01173	0.0452534	1	-4.71921
TVP23B	-0.0167061	3.30061	-2.01101	0.0453301	1	-4.72063
MACC1	-0.0903114	3.19035	-2.00922	0.045521	1	-4.72413
FRMD8	-0.0203268	3.26704	-2.00841	0.0456071	1	-4.72571
PNOC	-0.118828	1.93233	-2.00806	0.045645	1	-4.72641
RPL36P10	-0.0793377	0.0914594	-2.00771	0.045682	1	-4.72708
TXN2	-0.0144693	3.21684	-2.0077	0.0456835	1	-4.72711
OR5M11	-0.0367756	0.0236797	-2.00719	0.0457372	1	-4.72809
LOC101928436	-0.140003	0.394021	-2.00696	0.0457619	1	-4.72854
IL23A	-0.0577007	2.57925	-2.00674	0.0457858	1	-4.72898
OTOF	-0.221083	1.56243	-2.00656	0.0458049	1	-4.72933
HLA-C	-0.0221224	3.78911	-2.00548	0.0459215	1	-4.73145
CCDC28B	-0.0200114	2.93219	-2.00542	0.0459272	1	-4.73155
RN7SKP144	-0.154378	0.732099	-2.00415	0.0460642	1	-4.73403
ZNF200	-0.040608	2.85242	-2.00302	0.0461861	1	-4.73624
MSGN1	-0.0388459	0.0271796	-2.00274	0.0462164	1	-4.73679
SQLE	-0.0332751	3.28862	-2.00224	0.0462709	1	-4.73777
PPIAP28	-0.060922	0.0617693	-2.0012	0.0463836	1	-4.7398
RNA5SP502	-0.0439105	0.0270344	-2.00023	0.0464884	1	-4.74168
RNU6-1149P	-0.124069	0.287544	-1.99899	0.0466232	1	-4.7441
KLHL12	-0.0125566	3.34958	-1.99867	0.0466578	1	-4.74471
MED13P1	-0.113052	0.221194	-1.99865	0.0466607	1	-4.74477
MTATP6P26	-0.158004	0.500989	-1.99825	0.046704	1	-4.74554
MIR4518	-0.174499	0.773835	-1.9981	0.0467208	1	-4.74584
LYNX1-SLURP2	-0.0759813	0.0827838	-1.9977	0.0467645	1	-4.74662
RN7SL581P	-0.0995265	0.190792	-1.9975	0.0467855	1	-4.74699
MIR4436B1	-0.0387067	0.0271941	-1.99723	0.0468157	1	-4.74753
LOC391741	-0.158984	0.622814	-1.99645	0.0469006	1	-4.74904
STAT2	-0.0201455	3.54773	-1.99634	0.0469131	1	-4.74926
LINC01143	-0.0568201	0.0575544	-1.99633	0.0469142	1	-4.74928
MAGEB1	-0.0593411	0.065833	-1.99479	0.0470822	1	-4.75226
MPC1L	-0.123493	0.281868	-1.99434	0.0471318	1	-4.75314
SNORA31	-0.0518151	2.34804	-1.99415	0.0471528	1	-4.75351
FAM138D	-0.0889789	0.16161	-1.99407	0.0471619	1	-4.75367
FAM181A	-0.15012	0.382668	-1.99335	0.047241	1	-4.75507
CREB3	-0.0193492	3.1194	-1.99243	0.0473428	1	-4.75686
SCARNA10	-0.13175	1.4642	-1.99223	0.047365	1	-4.75725
MIR3908	-0.0426062	0.0289299	-1.99219	0.0473688	1	-4.75732
OR7E14P	-0.134066	0.401193	-1.99178	0.0474138	1	-4.75811
ACSL5	-0.0239796	3.37361	-1.99124	0.0474739	1	-4.75916
IGLC4	-0.0649824	0.0731948	-1.99059	0.0475454	1	-4.76042
FZD6	-0.0929637	2.75706	-1.99003	0.0476078	1	-4.76151
NAPA-AS1	-0.0339503	2.76897	-1.99003	0.047608	1	-4.76151
REC8	-0.0389406	3.27362	-1.98954	0.0476626	1	-4.76247
PRKAG3	-0.20772	0.713734	-1.98912	0.047709	1	-4.76328
HTR1A	-0.0526366	0.0504977	-1.98837	0.0477922	1	-4.76473
SCYL3	-0.0226969	3.16568	-1.98778	0.047858	1	-4.76587
FAM171A2	-0.175044	1.63719	-1.98736	0.0479044	1	-4.76668
TAGAP	-0.0305042	3.49733	-1.98736	0.0479051	1	-4.76669
MIR429	-0.102204	0.163854	-1.98671	0.0479767	1	-4.76794
RN7SL307P	-0.121977	0.295005	-1.98656	0.0479934	1	-4.76823
CYB561A3	-0.0232171	3.25483	-1.98609	0.048046	1	-4.76914
RAPGEF1	-0.0246227	3.5592	-1.98556	0.0481059	1	-4.77017
CLECL1	-0.115973	2.70141	-1.98493	0.0481756	1	-4.77138
ADGRB1	-0.124064	2.53298	-1.98478	0.0481928	1	-4.77168
HIGD1C	-0.156778	0.586793	-1.98473	0.048198	1	-4.77177
HLA-F	-0.0467064	3.35165	-1.98467	0.0482051	1	-4.77189
ACOX2	-0.164	1.8715	-1.98448	0.0482262	1	-4.77225
DEGS1	-0.0174637	3.37427	-1.98443	0.0482318	1	-4.77235
EIF5AP2	-0.0770707	1.98474	-1.98363	0.0483223	1	-4.77391
OR7E97P	-0.0941635	0.167906	-1.98334	0.0483545	1	-4.77446
C2orf80	-0.148496	0.507706	-1.98298	0.0483947	1	-4.77516
CDC42EP3	-0.0468132	3.49786	-1.98279	0.0484157	1	-4.77552
CRYAA	-0.128377	0.262176	-1.98258	0.0484398	1	-4.77593
ZNF385A	-0.0638055	3.13738	-1.98216	0.0484871	1	-4.77674
MIR4743	-0.0721002	0.0824807	-1.9814	0.0485729	1	-4.77821
THAP3	-0.0282866	2.986	-1.98123	0.0485921	1	-4.77854
SMG7-AS1	-0.0425713	2.66991	-1.98084	0.0486357	1	-4.77929
RN7SL209P	-0.125002	0.289792	-1.98056	0.0486674	1	-4.77983
CLUHP3	-0.0585616	3.10541	-1.97919	0.0488218	1	-4.78247
RNU6-817P	-0.159853	0.725906	-1.97918	0.0488236	1	-4.7825
LOC101928336	-0.156696	1.12291	-1.97772	0.0489891	1	-4.78531
TACO1	-0.0201848	3.01466	-1.97753	0.0490106	1	-4.78568
GSTM5	-0.186299	1.60758	-1.97746	0.0490187	1	-4.78581
RPL10AP12	-0.157318	1.02117	-1.97746	0.0490187	1	-4.78581
TATDN3	-0.0219537	3.16649	-1.9772	0.0490482	1	-4.78631
IGHD1-1	-0.210849	1.49104	-1.97698	0.0490734	1	-4.78674
ABCA1	-0.0446433	3.61391	-1.97586	0.0492007	1	-4.78889
IFIT5	-0.0355475	3.32623	-1.9756	0.04923	1	-4.78939
SNORA69	-0.161653	0.966773	-1.97502	0.0492964	1	-4.79051
LINC02202	-0.168749	0.762283	-1.97453	0.0493523	1	-4.79145
VGF	-0.171488	0.53612	-1.97436	0.0493721	1	-4.79178
KCNRG	-0.0434618	2.45214	-1.97435	0.0493729	1	-4.7918
MTRNR2L1	-0.173394	1.81977	-1.97339	0.0494833	1	-4.79365
LOC100129540	-0.168448	0.809194	-1.973	0.049527	1	-4.79439
RPL31P29	-0.100064	0.148037	-1.9721	0.0496302	1	-4.79612
MIR1228	-0.0477328	0.0387965	-1.97172	0.0496738	1	-4.79685
RN7SL198P	-0.102292	0.209568	-1.97154	0.0496949	1	-4.7972
CYB5R1	-0.0231715	3.20365	-1.97129	0.049724	1	-4.79768
RN7SL234P	-0.137948	0.422258	-1.97115	0.0497402	1	-4.79795
LOC100507336	-0.0833741	0.116728	-1.97114	0.0497412	1	-4.79797
ANKRD22	-0.165732	1.89205	-1.9705	0.0498146	1	-4.7992
PELO	-0.0300832	3.03816	-1.97031	0.0498363	1	-4.79956
PLEKHA7	-0.0620246	2.48149	-1.9701	0.0498612	1	-4.79997
ZNF185	-0.0804805	3.3837	-1.96972	0.0499042	1	-4.80069
