# Supplementary material for: METTL3 mediates chemoresistance by enhancing AML homing and engraftment via ITGA4
Source: Leukemia. 2022 Oct 20;36(11):2586–95. doi: 10.1038/s41375-022-01696-w (PMC9613467; doi:10.1038/s41375-022-01696-w)
Supplement: Supplementary file 3 — Supplementary Table 2 [file 41375_2022_1696_MOESM3_ESM.xlsx]

## Sheet: GSE83533
Sample ID	Cytogenetics at diagnosis	Recurrent somatic molecular abnormalities at diagnosis (clinically determined; blanks indicate that all results tested were wild type)		Changes of METTL3 expression during recurrence	METTL3 expression at diagnosis	METTL3 expression at relapse
		Mutations	Chromosomal rearrangements
AML_015	46,XY			Elevated	5.95706	22.8717
AML_028	46,XY	NPM1		Elevated	6.51728	13.1885
AML_051	46,XY	FLT3-ITD, NPM1		Elevated	16.2748	19.526
AML_059	46,XX,del(5)(q22q31)			Elevated	8.8444	18.1049
AML_064	46,XX,t(6;9)(p23;q34)	FLT3-ITD, FLT3-TKD		Elevated	9.39473	13.6202
AML_108	47,XY,+11	unknown	unknown	Elevated	50.0213	53.7287
AML_109	46, XY	NPM1	unknown	Elevated	53.8473	77.5999
AML_116	47,XY,+4,del(4)(q12q31)[7]/46,XY[13]	NPM1	unknown	Elevated	57.4216	65.1448
AML_117	46XY	unknown	unknown	Elevated	14.3058	60.739
AML_125	46,XY,del(16)(q13q22),inv(16)(p13.3q22)[33]/46,XY[2]	unknown	inv16	Elevated	13.2076	19.2543
AML_128	46,XY[1]	unknown	unknown	Elevated	43.9912	58.9117
AML_139	46, XX	NPM1		Elevated	49.9206	64.2883
AML_003	46,XX,del(7)(q22),inv(16)(p13q22)[17]/46,XX,del(7)(q22),del(9)(p22),inv(16)(p13q22)[2]/46,XX[1]		Inv(16)	Elevated	4.91744	7.58433
AML_032	46,XX	CEBPA biallelic mutated		Reduced	10.7538	7.69672
AML_049	46,XY	FLT3-TKD, NPM1		Reduced	19.39	13.0039
AML_103	46, XX	unknown	unknown	Reduced	74.2476	69.2288
AML_107	46,X,-Y,+del(1)(p13)[15]/47,XY,+9[3]/46,XY[4]	unknown	unknown	Reduced	76.9818	63.6668
AML_124	47,XY,+21[8]/46,XY[16]	FLT3-ITD		Reduced	41.1153	32.5602
AML_133	46,XX[27]	unknown	unknown	Reduced	95.1583	65.4071
					Data from GSE83533 and the Supplementary Table 2 of PMID: 27322744
