# Supplementary material for: METTL3 mediates chemoresistance by enhancing AML homing and engraftment via ITGA4
Source: Leukemia. 2022 Oct 20;36(11):2586–95. doi: 10.1038/s41375-022-01696-w (PMC9613467; doi:10.1038/s41375-022-01696-w)
Supplement: Supplementary file 4 — Supplementary Table 3 [file 41375_2022_1696_MOESM4_ESM.xlsx]

## Sheet: Adhesion and Migration
BIOLOGICAL_ADHESION	POSITIVE_REGULATION_OF_CELLULAR_COMPONENT_MOVEMENT	REGULATION_OF_CELL_ADHESION	POSITIVE_REGULATION_OF_CELL_ADHESION	REGULATION_OF_CELLULAR_COMPONENT_MOVEMENT
ANXA1	ANXA1	ANXA1	ANXA1	ANXA1
CD1D	BCL6	CD1D	CD1D	KIF14
KIF14	SASH1	KIF14	BCL6	DOCK10
BCL6	ROCK2	BCL6	ROCK1	BCL6
ROCK2	PECAM1	ROCK2	NFAT5	SASH1
PECAM1	APC	METTL3	PLAUR	ROCK2
METTL3	KIF20B	ROCK1	IL4R	PECAM1
ROCK1	PPM1F	NFAT5	IL6ST	ROCK1
EMILIN2	AKAP12	PLAUR	PPM1F	VASH1
NFAT5	HIF1A	IL4R	HLA-A	APC
PLAUR	FERMT3	IL6ST	CD70	LMNA
IL4R	ONECUT2	PPM1F	CCDC88B	KIF20B
TRPM7	ITGA4	PPP1R12A	PNP	PPM1F
APC	CALR	PAWR	ITGA4	AKAP12
IL6ST	ARF6	HLA-A	CALR	RAP2C
FNDC3A	PDPK1	CD70	PTPRJ	NR2F2
PPM1F	XBP1	SLK	PDPK1	TRIM58
PPP1R12A		CCDC88B	XBP1	HIF1A
PAWR		ARHGDIB	EGR3	SLK
HLA-A		FERMT3		ARHGDIB
SMAD6		ONECUT2		FERMT3
CD70		PNP		ONECUT2
SLK		ITGA4		ATP2A2
CD58		CALR		ITGA4
CCDC88B		PTPRJ		CALR
ARHGDIB		PDPK1		ARF6
FERMT3		XBP1		PTPRJ
ONECUT2		EGR3		PDPK1
TOR1A				XBP1
PNP
ATP2A2
ITGA4
CALR
ARF6
PTPRJ
PDPK1
XBP1
EGR3

## Sheet: Proliferation related
GROWTH	DEVELOPMENTAL_GROWTH	REGULATION_OF_CELL_POPULATION_PROLIFERATION
ANXA1	ANXA1	IFIT3
KIF14	MIR17HG	ANXA1
MIR17HG	ATRX	CD1D
BCL6	NIN	KIF14
ATRX	BRCA2	MIR17HG
NIN	STIL	BCL6
BRCA2	RNF6	ATAD5
OSGIN2	LLPH	IL4R
PPM1F	ZMPSTE24	VASH1
MT2A	HSP90AA1	BRIP1
STIL	CTR9	APC
USP47	RXRA	LMNA
RNF6	ITGA4	BRCA2
HIF1A	COPS2	CCDC88A
LLPH	SH3PXD2B	KIF20B
ZMPSTE24		IL6ST
HSP90AA1		BIRC2
CTR9		LST1
RXRA		BMI1
ITGA4		BIRC6
PTPRJ		DICER1
COPS2		PAWR
SH3PXD2B		NR2F2
		PDS5B
		HLA-A
		SMAD6
		HIF1A
		CD70
		CCDC88B
		ZMPSTE24
		PIAS1
		REST
		N4BP2L2
		PHF14
		SKI
		PNP
		ITGA4
		CALR
		PTPRJ
		MYC
		PDPK1
		XBP1
		EGR1
		EGR3

## Sheet: Others
NEGATIVE_REGULATION_OF_CELL_DEATH	CELL_ACTIVATION
IFIT3	ANXA1
ANXA1	CD1D
KIF14	DOCK10
MIR17HG	MIR17HG
BCL6	BCL6
NCOA7	CTSL
TNFSF10	PECAM1
ROCK1	METTL3
TMF1	ROCK1
NAA15	GLIPR1
ATAD5	POU2F2
PLAUR	GAPT
LMNA	ATAD5
SETX	PLAUR
HSP90B1	IL4R
IL6ST	RIF1
BIRC2	CHI3L1
STIL	GPR89B
BIRC6	IL6ST
OPA1	NEU1
USP47	QSOX1
ADAR	LST1
SMAD6	AKAP12
HIF1A	CD68
BARD1	RAP2C
NAA16	PAWR
UFM1	ATAD3B
HIPK3	DNAJC13
ATG5	HLA-A
DNAJA1	RNASE2
PIAS1	CD70
REST	ATP11B
SQSTM1	CD58
DNAJC3	DEGS1
MYC	CCDC88B
PDPK1	ARPC5
XBP1	FERMT3
EGR3	ATG5
	DNAJC3
	HSP90AA1
	PJA2
	PNP
	ITGA4
	PTPRJ
	PDPK1
	XBP1
	EGR1
	EGR3
